# Supplementary material for: A Whole-Body Model for Glycogen Regulation Reveals a Critical Role for Substrate Cycling in Maintaining Blood Glucose Homeostasis
Source: PLoS Comput Biol. 2011 Dec 1;7(12):e1002272. doi: 10.1371/journal.pcbi.1002272 (PMC3233304; doi:10.1371/journal.pcbi.1002272)
Supplement: Protocol S4 — SBML version of the MATLAB package. (XML) [file pcbi.1002272.s004.xml]

<?xml version="1.0" encoding="UTF-8"?>
<!-- Uses UNC's Copyright and Permission Notice:	
COPYRIGHT AND PERMISSION NOTICE	
UNC Software:  << Liver_glycogen_model >>
Copyright (C) 2009 The University of North Carolina at Chapel
All rights reserved.
The University of North Carolina at Chapel Hill (?UNC?) and the
developers (?Developers?) of << Liver_glycogen_model >> (?Software?) give
recipient (?Recipient?) and Recipient?s Institution (?Institution?)
permission to use and copy the software in source and binary forms, with
or without modification for non-commercial purposes only provided that
the following conditions are met:
1)	All copies of Software in binary form and/or source code, related
documentation and/or other materials provided with the Software must
reproduce and retain the above copyright notice, this list of conditions
and the following disclaimer.    
2)	Recipient and Institution shall not distribute Software to any
third parties. 
3)	The Software is provided ?As Is.? The Developers can not guarantee
the provision of technical support or consultation for the Software. The
Developers may provide a location on a UNC Web Site for Recipients to
post comments, questions, and suggestions at some time in the future.
Recipient may provide the Developers with feedback on the use of the
Software in their research at that time.  The Developers and UNC are
permitted to use any information Recipient provides in making changes to
the Software.        
4)	Recipient acknowledges that the Developers, UNC and its licensees
may develop modifications to Software that may be substantially similar
to Recipient?s modifications of Software, and that the Developers, UNC
and its licensees shall not be constrained in any way by Recipient in
UNC?s or its licensees? use or management of such modifications.
Recipient acknowledges the right of the Developers and UNC to prepare and
publish modifications to Software that may be substantially similar or
functionally equivalent to your modifications and improvements, and if
Recipient or Institution obtains patent protection for any modification
or improvement to Software, Recipient and Institution agree not to allege
or enjoin infringement of their patent by the Developers, UNC or any of
UNC?s licensees obtaining modifications or improvements to Software from
the UNC or the Developers.            
5)	Recipient and Developer will acknowledge in their respective
publications the contributions made to each other?s research involving or
based on the Software. The current citations for Software are:
<<<PENDING LIST>>>	
6)	Any party desiring a license to use the Software for commercial
purposes shall contact The Office of Technology Development at UNC at
919-966-3929.  
THIS SOFTWARE IS PROVIDED BY THE COPYRIGHT HOLDERS, CONTRIBUTORS, AND THE
UNIVERSITY OF NORTH CAROLINA AT CHAPEL HILL "AS IS" AND ANY EXPRESS OR
IMPLIED WARRANTIES, INCLUDING, BUT NOT LIMITED TO, THE IMPLIED WARRANTIES
OF MERCHANTABILITY AND FITNESS FOR A PARTICULAR PURPOSE ARE DISCLAIMED.
IN NO EVENT SHALL THE COPYRIGHT OWNER, CONTRIBUTORS OR THE UNIVERSITY OF
NORTH CAROLINA AT CHAPEL HILL BE LIABLE FOR ANY DIRECT, INDIRECT,
INCIDENTAL, SPECIAL, EXEMPLARY, OR CONSEQUENTIAL DAMAGES (INCLUDING, BUT
NOT LIMITED TO, PROCUREMENT OF SUBSTITUTE GOODS OR SERVICES; LOSS OF USE,
DATA, OR PROFITS; OR BUSINESS INTERRUPTION) HOWEVER CAUSED AND ON ANY
THEORY OF LIABILITY, WHETHER IN CONTRACT, STRICT LIABILITY, OR TORT
(INCLUDING NEGLIGENCE OR OTHERWISE) ARISING IN ANY WAY OUT OF THE USE OF
THIS SOFTWARE, EVEN IF ADVISED OF THE POSSIBILITY OF SUCH DAMAGE.   

Description: 
The current SBML file was created in MATLAB Simbiology toolbox. It simulates a refeeding at a constant glucose input rate 0.2mM/min in a liver with high glycogen levels (fasted for 250 mins). Note that all substrates are in mM and the rate constants are in mM/min.  Caution: ODE solvers for stiff systems are recommended for this model. For example, ode15s in MATLAB. -->


<sbml xmlns="http://www.sbml.org/sbml/level2" xmlns:html="http://www.w3.org/1999/xhtml" level="2" version="1">
  <annotation>
Created by The MathWorks, Inc. SimBiology tool, Version 3.2
</annotation>
  <model id="mw5cb192a0_5815_495a_9bc8_0ad7be1e3119" name="liver">
    <listOfCompartments>
      <compartment id="mw6dac3fe6_52b8_47ad_a668_b440eb5c5e57" name="unnamed" size="1"/>
    </listOfCompartments>
    <listOfSpecies>
      <species id="mwd225b073_6ddf_4d72_87bf_3bb5e468e966" name="B_gluc" compartment="mw6dac3fe6_52b8_47ad_a668_b440eb5c5e57" initialAmount="7.16717800439964"/>
      <species id="mw91395f69_107c_4e21_806f_f2083389c3f5" name="gluc" compartment="mw6dac3fe6_52b8_47ad_a668_b440eb5c5e57" initialAmount="7.16993801129361"/>
      <species id="mw6636b1e7_9abc_41eb_b5bd_389b3aabf193" name="g6p" compartment="mw6dac3fe6_52b8_47ad_a668_b440eb5c5e57" initialAmount="0.503352153856639"/>
      <species id="mw6f0f1fc6_1503_4d6a_b305_475af6b20097" name="glycgn" compartment="mw6dac3fe6_52b8_47ad_a668_b440eb5c5e57" initialAmount="92.2886396596081"/>
      <species id="mwf0846cbe_7b57_46e7_8e1b_b15f54ccefed" name="pep" compartment="mw6dac3fe6_52b8_47ad_a668_b440eb5c5e57" initialAmount="0.00771245384385013"/>
      <species id="mwafad6938_9a25_4ed6_915a_6221d25d6bc9" name="pyr" compartment="mw6dac3fe6_52b8_47ad_a668_b440eb5c5e57" initialAmount="0.010147635255937"/>
      <species id="mw1e317537_0fdf_49c4_a5bf_acd3696fb287" name="lac" compartment="mw6dac3fe6_52b8_47ad_a668_b440eb5c5e57" initialAmount="0.0916022013301676"/>
      <species id="mw2f9c690e_3d92_4637_a7e3_80b1214958d4" name="oa_m" compartment="mw6dac3fe6_52b8_47ad_a668_b440eb5c5e57" initialAmount="0.103729134452239"/>
      <species id="mw72a2a967_d6fe_4f70_b0a1_390c200cee6c" name="glutamate" compartment="mw6dac3fe6_52b8_47ad_a668_b440eb5c5e57" initialAmount="1.08003495341514"/>
      <species id="mw7462e90f_5ff9_42bc_9eb2_2dd2cd80bdad" name="alan" compartment="mw6dac3fe6_52b8_47ad_a668_b440eb5c5e57" initialAmount="5.34983085890515"/>
      <species id="mw9baf5efb_6f19_4401_9a36_1d0dd119a6f2" name="aK" compartment="mw6dac3fe6_52b8_47ad_a668_b440eb5c5e57" initialAmount="0.0297156330080864"/>
      <species id="mwe24225cb_3e1a_4453_9174_9976f568f3d9" name="acet_m" compartment="mw6dac3fe6_52b8_47ad_a668_b440eb5c5e57" initialAmount="2.81729074939299"/>
      <species id="mw5acaaaec_9449_46c9_bb21_11cd72b4ccba" name="citrate" compartment="mw6dac3fe6_52b8_47ad_a668_b440eb5c5e57" initialAmount="0.142529797537561"/>
      <species id="mw1ef31072_8163_48e2_a65e_838bb1df07ca" name="malate" compartment="mw6dac3fe6_52b8_47ad_a668_b440eb5c5e57" initialAmount="0.126506152539101"/>
      <species id="mw90060622_da0c_4f42_8d52_48ee809ef61e" name="oa_c" compartment="mw6dac3fe6_52b8_47ad_a668_b440eb5c5e57" initialAmount="0.152168875805943"/>
      <species id="mw3ff7c04b_e6b9_46cc_9fd9_89e653160817" name="acet_c" compartment="mw6dac3fe6_52b8_47ad_a668_b440eb5c5e57" initialAmount="0.135599437807871"/>
      <species id="mwff7897ee_3b1c_4c63_9800_1c067412b3c4" name="malonyl" compartment="mw6dac3fe6_52b8_47ad_a668_b440eb5c5e57" initialAmount="0.663711588102432"/>
      <species id="mw180bea7e_aa74_4edd_9406_cd23ec7537a9" name="palm" compartment="mw6dac3fe6_52b8_47ad_a668_b440eb5c5e57" initialAmount="23.9821157919517"/>
      <species id="mwdd83e4b5_ef96_4a8d_b6d9_cfb78b577cf5" name="palmCoA" compartment="mw6dac3fe6_52b8_47ad_a668_b440eb5c5e57" initialAmount="2.9952720846321"/>
      <species id="mw52617b46_3b09_4feb_985b_f4070371b659" name="ket" compartment="mw6dac3fe6_52b8_47ad_a668_b440eb5c5e57" initialAmount="1.29124592971579"/>
      <species id="mwd3c7bc69_9bb4_4331_a0eb_ecbd75526314" name="B_lac" compartment="mw6dac3fe6_52b8_47ad_a668_b440eb5c5e57" initialAmount="0.101948751887813"/>
      <species id="mw868dc479_fbf9_4fbd_be23_cd04cd6a58ff" name="B_ket" compartment="mw6dac3fe6_52b8_47ad_a668_b440eb5c5e57" initialAmount="0.126933263209528"/>
      <species id="mw06645b50_1637_43c8_a236_47bdbb9946b8" name="B_ffa" compartment="mw6dac3fe6_52b8_47ad_a668_b440eb5c5e57" initialAmount="1.27470210171965"/>
      <species id="mw31c0957a_c593_48f3_bb14_e26aef5ec6d6" name="F_g6p" compartment="mw6dac3fe6_52b8_47ad_a668_b440eb5c5e57" initialAmount="0.716822037399646"/>
      <species id="mw555501b1_d0b8_4a4a_836a_fe8799cfe828" name="F_acyl" compartment="mw6dac3fe6_52b8_47ad_a668_b440eb5c5e57" initialAmount="3.78206909578901"/>
      <species id="mwbe13318e_6dd7_480d_820d_5a427a05ced7" name="F_TG" compartment="mw6dac3fe6_52b8_47ad_a668_b440eb5c5e57" initialAmount="10.6318843421685"/>
      <species id="mwbf97392e_4c86_4085_b778_31d7ad8dd79f" name="M_g6p" compartment="mw6dac3fe6_52b8_47ad_a668_b440eb5c5e57" initialAmount="4.21934810347242"/>
      <species id="mwad1ba181_95c0_41cf_9a91_186c1d8129e2" name="M_glycgn" compartment="mw6dac3fe6_52b8_47ad_a668_b440eb5c5e57" initialAmount="100"/>
      <species id="mw652ba2d8_5ce1_4345_a047_ed34cd9a1416" name="M_pyr" compartment="mw6dac3fe6_52b8_47ad_a668_b440eb5c5e57" initialAmount="2.26143411943299"/>
      <species id="mwf10703b6_0ac8_4c84_b9bf_0ad56e33efab" name="M_lac" compartment="mw6dac3fe6_52b8_47ad_a668_b440eb5c5e57" initialAmount="1.16555018592418"/>
      <species id="mw8e9eb933_e438_4703_bf7f_da01d6e877d1" name="M_ket" compartment="mw6dac3fe6_52b8_47ad_a668_b440eb5c5e57" initialAmount="10.9936869204829"/>
      <species id="mwf22d659a_e761_4fab_bc14_b1571a02e77e" name="B_alan" compartment="mw6dac3fe6_52b8_47ad_a668_b440eb5c5e57" initialAmount="1.12261059013246"/>
      <species id="mwbcf1a754_fea9_446a_b0c2_0c962fd44749" name="B_ins" compartment="mw6dac3fe6_52b8_47ad_a668_b440eb5c5e57" initialAmount="8.52215553397066e-07"/>
      <species id="mw26b39dd5_dd9e_4b4d_b100_e030eb4f92b6" name="B_glucgn" compartment="mw6dac3fe6_52b8_47ad_a668_b440eb5c5e57" initialAmount="4.49261482200978e-08"/>
      <species id="mw60c47e3a_1ab4_4ad9_8c78_4e4530504390" name="PP1" compartment="mw6dac3fe6_52b8_47ad_a668_b440eb5c5e57" initialAmount="4.35317123382244e-08"/>
      <species id="mw73c1f85b_bc7a_4e83_a1c6_393d4df55ec7" name="GPa" compartment="mw6dac3fe6_52b8_47ad_a668_b440eb5c5e57" initialAmount="0.0114924507553188"/>
      <species id="mw27f8dd42_1703_4e03_8fea_2cf714e8fa21" name="PP1_GPa" compartment="mw6dac3fe6_52b8_47ad_a668_b440eb5c5e57" initialAmount="0.00024995646828766"/>
      <species id="mwe972d3f1_d949_4284_875f_d236f77b3d46" name="R2C2" compartment="mw6dac3fe6_52b8_47ad_a668_b440eb5c5e57" initialAmount="0.00021776077221698"/>
      <species id="mw9ff14712_e0d0_4bbe_a482_0a80be18eb8c" name="cAMP" compartment="mw6dac3fe6_52b8_47ad_a668_b440eb5c5e57" initialAmount="1.43269597254458e-05"/>
      <species id="mw31dcfb51_0f58_4cee_8bb1_f27b06b5f9b5" name="R2_C_cAMP2" compartment="mw6dac3fe6_52b8_47ad_a668_b440eb5c5e57" initialAmount="3.19513087920604e-05"/>
      <species id="mw83246e45_ad12_47b2_a60a_702e2aaf8b87" name="C" compartment="mw6dac3fe6_52b8_47ad_a668_b440eb5c5e57" initialAmount="3.25271467739797e-05"/>
      <species id="mw4284dbc7_8329_4edc_afae_15513f061e3f" name="R2_cAMP4" compartment="mw6dac3fe6_52b8_47ad_a668_b440eb5c5e57" initialAmount="2.87918990959567e-07"/>
      <species id="mw17253f50_228f_42d4_8613_f86853205bc9" name="PKa" compartment="mw6dac3fe6_52b8_47ad_a668_b440eb5c5e57" initialAmount="0.000800697125237846"/>
      <species id="mw194d4113_2a46_48fc_8282_db33df87ad19" name="GSa" compartment="mw6dac3fe6_52b8_47ad_a668_b440eb5c5e57" initialAmount="1.99564050380801e-05"/>
    </listOfSpecies>
    <listOfParameters>
      <parameter id="mwe6abd400_5c69_4d0e_886e_4289f7cdda25" name="ktL1" value="100"/>
      <parameter id="mw634c57b1_9bf0_4638_a5cd_6b4e5157cdb6" name="k1" value="3"/>
      <parameter id="mwb6051c8a_a780_490e_bd3d_7535d2abe9d8" name="k_1" value="4"/>
      <parameter id="mwe52025d0_31dc_40ff_8719_a44c04b56351" name="km1" value="7.7"/>
      <parameter id="mw371c3bf4_b36e_4a3a_9f2a_942a4e673534" name="km_1" value="1.3"/>
      <parameter id="mwc131cc80_b599_4b04_9470_112e600f8dc9" name="ep1" value="10"/>
      <parameter id="mw06af592f_bf93_4207_9dd2_bf8392ce7383" name="ep9" value="10"/>
      <parameter id="mw8186676b_5938_4f3f_b004_47c376421829" name="kDins" value="1e-06"/>
      <parameter id="mwb34d2b96_8f20_41fe_859d_32265539dba9" name="kDglucgn" value="4e-08"/>
      <parameter id="mwc2f7b3d1_c1f9_4841_84ba_fde5b1d9fa64" name="k2" value="200"/>
      <parameter id="mw81106600_d70c_40fb_bbc4_1bb48d1324ce" name="k_2" value="20"/>
      <parameter id="mw493ed9c6_158b_4e09_8b33_bd9bfe4a2652" name="km2" value="0.57"/>
      <parameter id="mw56c22769_38c5_4685_9d2e_a23d936fe07c" name="km_2" value="1.4"/>
      <parameter id="mwf733e816_90b9_404b_99dc_61f8cae46ed4" name="k3" value="0.1"/>
      <parameter id="mw785776c3_e112_4353_a90c_3c39a3daac44" name="k_3" value="0.3"/>
      <parameter id="mwd8707995_3b5b_465d_8aa7_6bdbe2a946c1" name="km3" value="0.01"/>
      <parameter id="mw72ed2c04_0e52_46f5_a0ca_d6470a5292a3" name="km_3" value="0.0034"/>
      <parameter id="mwbc035b5d_6de1_4362_b534_84887ae251f7" name="ep2" value="10"/>
      <parameter id="mw13c62c9e_f8a9_47ff_86de_8287376df6f9" name="en1" value="10"/>
      <parameter id="mw4380f077_de17_4b33_b518_0e0daf73c558" name="ep8" value="10"/>
      <parameter id="mwe7f0e168_25df_445a_8bbe_7df3a15542be" name="en6" value="10"/>
      <parameter id="mw1cba4341_9b40_40c7_a6e8_8d3203041375" name="kDins2" value="7.5e-07"/>
      <parameter id="mwf6d02e30_c65f_4dd5_b6a8_86d0f6e898cd" name="k4" value="2"/>
      <parameter id="mw287a9275_53ff_46a2_934a_6557d25c0ec5" name="km4" value="0.18"/>
      <parameter id="mw68d5b75b_8981_46b3_aab9_a6474c937303" name="ep3" value="10"/>
      <parameter id="mw61488f31_b224_41f6_8b19_e9fdc190fba7" name="en2" value="10"/>
      <parameter id="mw4c008ca4_89c3_45c7_a35e_2d67fe754efd" name="ki13" value="2"/>
      <parameter id="mw0ee9bf8b_ac3c_49d1_aa83_05cbe1d59eee" name="k5" value="0"/>
      <parameter id="mw53f05720_7493_43cf_a041_cef5c2106b83" name="km5" value="0.03"/>
      <parameter id="mw4af9c73b_eb5a_4e99_954c_d87c8f06acd2" name="k_5" value="0.1"/>
      <parameter id="mw41361cfb_6569_4516_ad1a_602044b52c92" name="km_5" value="0.8"/>
      <parameter id="mwc94ba8b1_33a1_4644_91de_f435f0318be6" name="k6" value="1"/>
      <parameter id="mwdc6cc1de_1cb3_4f2a_b1ea_4fc19f0cfce2" name="km6" value="0.22"/>
      <parameter id="mw162ef716_c844_42a4_a126_c097e2ced82c" name="p2" value="1"/>
      <parameter id="mw1be3c186_90bd_4723_8dcb_d7a3de444d95" name="kp2" value="2"/>
      <parameter id="mwe81888ca_c13d_46dc_9b70_3b661b3e19af" name="ep4" value="10"/>
      <parameter id="mw1ca8be7d_19da_42f6_b259_5356c3ae7477" name="k21" value="0.001"/>
      <parameter id="mw87620bc3_e936_482a_813f_a1cd47485d6f" name="km21p" value="0.4"/>
      <parameter id="mwa1c2a979_8b76_4f54_93de_2e3619314337" name="km21g" value="4.3"/>
      <parameter id="mw2042e571_0b9c_4192_82c9_57bbc39bed67" name="en3" value="10"/>
      <parameter id="mw0786e1a7_96fe_4ca0_9b10_689a6a707b63" name="k_21" value="0.2"/>
      <parameter id="mwe0299a7f_6b68_42fd_ad4d_43a39ebf7403" name="km_21a" value="21"/>
      <parameter id="mw163b6d5c_e643_49e4_9d74_bb23c286dc6a" name="km_21k" value="0.22"/>
      <parameter id="mw70d37187_3b35_4cbf_b599_ad7980b7d1ba" name="k20" value="0.2"/>
      <parameter id="mw6dc8b6ea_fd87_4ab6_a65b_84575a3d2738" name="k8" value="0.1"/>
      <parameter id="mw72c62fd3_d20c_4b4c_acc6_3b3c38352ac4" name="ki4" value="3"/>
      <parameter id="mw7110d405_c0d5_40a4_82f7_446368e65707" name="k11" value="0.6"/>
      <parameter id="mwc4601013_51db_473e_8bf5_396bbf787ea4" name="k_11" value="0.01"/>
      <parameter id="mwe0ca05e7_fad1_4743_9f6f_6f0a3e89c79d" name="ep5" value="10"/>
      <parameter id="mwbaf3eee2_aee8_4635_9b53_b9e1ef811907" name="k7" value="1"/>
      <parameter id="mwf1c2fb01_fd22_4ea6_8fe0_986e4378a273" name="km7" value="0.0204"/>
      <parameter id="mwe880165b_cd15_4665_a939_b8394c001e99" name="ki8" value="2"/>
      <parameter id="mwf5b00bc9_4c85_4acb_b0a8_595b886bdb80" name="k9" value="0.1"/>
      <parameter id="mw7f83b103_0479_4d69_9875_249b5e5490a5" name="k10" value="0.1"/>
      <parameter id="mw5f6d1765_43c0_4672_b0d1_4a4fcf4a2793" name="k12" value="0.6"/>
      <parameter id="mwa709f14b_547e_47c2_95ef_2017f506355a" name="en4" value="10"/>
      <parameter id="mw7fe26bc1_9ae8_4828_80d5_0d4d00c66939" name="ep6" value="10"/>
      <parameter id="mwe53a7642_37fe_43f8_8b87_571c1a15d55d" name="k13" value="0.5"/>
      <parameter id="mwf177c649_3f88_4db1_a501_ba8fac6e09c7" name="en5" value="10"/>
      <parameter id="mw91f19704_e787_4045_a3a0_216932e2afd2" name="ep7" value="10"/>
      <parameter id="mw23581772_6122_448e_9cd3_eee9c2a20d4d" name="k14" value="0.01"/>
      <parameter id="mw2b0d691e_a821_4a87_a73e_64a3d88f28bb" name="en7" value="10"/>
      <parameter id="mwa1402d6f_c971_4680_91ba_4446c24f4776" name="ep10" value="10"/>
      <parameter id="mw6d744756_a5a5_43eb_83fd_2151796bb5d8" name="k15" value="0.01"/>
      <parameter id="mwf686685b_0c19_4d6b_953c_afb6fa617cdc" name="p1" value="1"/>
      <parameter id="mw90d08b15_3955_489a_9441_2138a674cbb7" name="kp1" value="0.5"/>
      <parameter id="mwfff092a2_31bc_4c16_ad53_fb0c46dce731" name="ki5" value="1"/>
      <parameter id="mw21496621_4a20_4046_9bdb_042e09a0ec44" name="k16" value="0.01"/>
      <parameter id="mwbdbcdac6_ab5f_49a8_850c_f521193edc4a" name="k17" value="0.01"/>
      <parameter id="mw271a8537_439e_432c_809f_d8b4c3f2b3bb" name="ki1" value="0.1"/>
      <parameter id="mw0eecaff8_2aa2_4557_a7a9_b0115425d644" name="k18" value="0.01"/>
      <parameter id="mw80ec370c_9d4b_4417_b45e_47aff5261e51" name="ki2" value="1"/>
      <parameter id="mw402459c9_a40f_4700_b863_a7835ded4eea" name="k19" value="0.01"/>
      <parameter id="mw832f3d17_b09d_496f_a339_53e66316ce09" name="ep11" value="10"/>
      <parameter id="mwa5de042d_f53d_412c_9b02_96c0b8bc7d13" name="en8" value="10"/>
      <parameter id="mw264952f4_2e39_49f9_9c7a_6f032f6d202a" name="kdcAMP" value="3.16227766016838e-06"/>
      <parameter id="mw3095fa8e_51c7_42ae_99f1_03525ffb49ff" name="k22" value="0.01"/>
      <parameter id="mw69d705c4_8ae8_458d_b8cb_f9a4cab423bf" name="ktL2" value="0.1"/>
      <parameter id="mw7eead5bd_12e4_4941_b7ff_fbccf7acf360" name="ktL3" value="0.1"/>
      <parameter id="mw4d0507d9_e812_4d94_a47f_d47e74acb4c5" name="ktL5" value="0.1"/>
      <parameter id="mw05315c7c_ae5a_49af_91ad_aa22c16f3a09" name="ktF1" value="0.01"/>
      <parameter id="mwac04e7ce_4f51_4337_863e_91152c9b7186" name="ep12" value="10"/>
      <parameter id="mwe3528c94_3179_4710_9162_1b66305a5322" name="kf1" value="0.1"/>
      <parameter id="mwfed98e82_a0fa_49c0_a35a_faf70c9a8e10" name="ep14" value="10"/>
      <parameter id="mw2e4c5771_a874_48ae_a426_e3056c0735c0" name="kf3" value="0.2"/>
      <parameter id="mw67cfa437_92b2_423d_bad6_8cc4a275e040" name="ep15" value="10"/>
      <parameter id="mwc41c1ca2_8027_4e3e_877c_aea97f98b1a8" name="kf5" value="0.1"/>
      <parameter id="mw7e52704c_854b_48a2_b94f_b7bd4ca29c39" name="F_ffa" value="2"/>
      <parameter id="mw9e535dd6_feae_4270_9884_cf0770bf1cba" name="kf4" value="0.1"/>
      <parameter id="mwda733c30_6c83_4c94_8cab_b58347350e0a" name="en12" value="10"/>
      <parameter id="mwc7b4f037_d6fe_4dfb_bf85_d86260728148" name="ktF3" value="0.008"/>
      <parameter id="mw074d102a_d687_4e4d_bf81_6bc668ba33b7" name="en9" value="20"/>
      <parameter id="mw605c968a_dd97_426c_84f4_235a36899f8c" name="ktS1" value="0.01"/>
      <parameter id="mwf2e3f93b_5c59_4b78_95c3_d7c7a3e7b81f" name="ep13" value="10"/>
      <parameter id="mwf01767cc_a915_41b4_93c5_1af4c85b6ea5" name="ks1" value="0"/>
      <parameter id="mw5553d681_094b_4d29_adb9_916c5f33079b" name="ks_1" value="0"/>
      <parameter id="mw243fb70c_d2cd_4547_93b5_1e90bc207beb" name="ks2" value="0.02"/>
      <parameter id="mw442eb753_5d13_4199_8b5a_ecae6c69a5d7" name="ks3" value="0.01"/>
      <parameter id="mw59cb5e5a_8d0d_4e50_bf24_4ac9be96021c" name="ks_3" value="0.01"/>
      <parameter id="mwb3238a41_fe24_4a65_96d1_656176a198df" name="ks4" value="0.07"/>
      <parameter id="mw8adb6bae_e2f4_420d_a346_9faef9931f20" name="ks_4" value="0"/>
      <parameter id="mw7f6ea5e3_9770_4063_b4bf_8a747b12203d" name="M_alan" value="0.4"/>
      <parameter id="mw5b5d6f34_e026_40b9_a35d_413edaec76f9" name="ks_dket" value="0.01"/>
      <parameter id="mw4253d5de_27ca_4c55_becb_0190a177e8da" name="ktS2" value="1"/>
      <parameter id="mw0f2b0539_752c_4dbf_8bca_3ba4946f9ed0" name="ktS3" value="0.01"/>
      <parameter id="mwb40b1b21_953d_4d2e_adba_e8ac8fa52710" name="ktS4" value="3"/>
      <parameter id="mwab0aa27b_260e_4f4b_a1b8_fa5a50f5ef8a" name="en11" value="10"/>
      <parameter id="mwd8cd7397_bd32_4f1f_ae1b_6e7478a1c0a8" name="ktL6" value="1"/>
      <parameter id="mwc5e7364e_8859_42fe_b579_b2ea4c89e8cd" name="en10" value="10"/>
      <parameter id="mwc881c270_3bc2_42a7_8d5e_3c6bf01cde20" name="kf" value="0.2"/>
      <parameter id="mwad515177_1632_473f_a3bf_42ac182cec06" name="kd_Bgluc" value="0.015"/>
      <parameter id="mw716a94d4_aee4_4cda_ada9_dbf78cb06281" name="kd_Bffa" value="0.015"/>
      <parameter id="mw8246a848_d5b8_4e6d_b112_aa99e939f36c" name="kd_Bket" value="0.015"/>
      <parameter id="mwf559779c_92ce_4b5f_a709_587651ba2b62" name="kd_Balan" value="0.015"/>
      <parameter id="mw33df4df6_1815_4aca_8f45_03573458b5cf" name="kd_Blac" value="0.015"/>
      <parameter id="mw4efbedcc_10ca_47fd_932f_75007beb1ac3" name="kd_Bins" value="0.015"/>
      <parameter id="mw1e0cd360_3bb8_41ab_bac9_0f4ed50ba18b" name="k_ins" value="1.05e-08"/>
      <parameter id="mwe9c000c7_e515_4ac9_87b8_15ea01cafc17" name="k1ins" value="9e-09"/>
      <parameter id="mw8f10a985_434e_4b49_ab97_84656359897c" name="ni" value="10"/>
      <parameter id="mwa9b2190d_7181_41b7_bcfa_317bc906f6ca" name="k_mIns" value="8"/>
      <parameter id="mw8a138c8e_47f2_4d4d_8e41_ec80a6577c27" name="kd_Bglucgn" value="0.015"/>
      <parameter id="mw4463acc8_32fe_4c69_bc79_317678c99313" name="k_glucgn" value="7.5e-10"/>
      <parameter id="mw34d55f92_bac0_4baa_8e88_528f4f0b4af5" name="k1glucgn" value="3e-10"/>
      <parameter id="mwbe5f7a4b_b79b_41fd_afde_e3537c06b402" name="k_mGlgn" value="8"/>
      <parameter id="mw0c5e871c_d645_4c59_8e37_93096cfefd21" name="ng" value="10"/>
      <parameter id="mw5aeeecf9_bbdb_47c1_bd57_7c0cb39fdc14" name="k_a" value="60"/>
      <parameter id="mwaa2dc8af_3e47_4cc9_b83b_d78ebe28f082" name="cmax" value="0.0032"/>
      <parameter id="mw7619e590_5901_45b4_9f62_6debeeb8337c" name="cmin" value="2e-06"/>
      <parameter id="mw9e3ece58_e2df_4cbc_89ff_f77d6940d599" name="index" value="5"/>
      <parameter id="mwebe0c194_f2c7_4bff_b423_1f32cfd47829" name="c0" value="5"/>
      <parameter id="mw2521854a_cce6_41a4_934d_4d2afbe6d2c2" name="kgc1" value="1395300000"/>
      <parameter id="mwe7667a0b_5247_43a0_ab2d_d5b470d072ad" name="kgc_1" value="60000"/>
      <parameter id="mw0f83f5a8_2153_4244_9e25_b34f505f4f4f" name="kgc2" value="85714280"/>
      <parameter id="mw7e4cbd55_ce36_4967_b41f_17f6ea92bfe1" name="kgc_2" value="60000"/>
      <parameter id="mw5a4ca694_e2bf_47b0_aba2_ae8eb1a0312b" name="kg3" value="1200"/>
      <parameter id="mw2d514d0c_765d_4b49_8a6b_86e0718c8660" name="kmg3" value="0.0004"/>
      <parameter id="mw4f2ebd66_bb86_4718_a151_b47e58891af9" name="kg4" value="300"/>
      <parameter id="mwc8d5c7bd_8334_4566_96c1_547b5124ee65" name="kmg4" value="0.0011"/>
      <parameter id="mwf358fd9b_7459_4b72_972b_660634540d34" name="kt" value="0.0025"/>
      <parameter id="mwd0b9efa8_0ec1_47c7_b58b_b250af578ab1" name="kg5" value="1200"/>
      <parameter id="mw5876bfb0_304c_456a_8fbb_4136bfca1f12" name="kmg5" value="0.01"/>
      <parameter id="mw8183697e_52bd_48d6_8291_6f5ee0712afa" name="pt" value="0.07"/>
      <parameter id="mwffc93edb_952c_4429_88a1_1b2cdedb5e83" name="s1" value="100"/>
      <parameter id="mw5c39a5e4_ca61_48a1_9882_0e49fcabd162" name="kg2" value="0.5"/>
      <parameter id="mwc111d1c9_6872_4d41_afdc_df2acdf60038" name="kg6" value="300"/>
      <parameter id="mw5f40df99_f56d_4ac5_9ad1_997176f0c256" name="kmg6" value="0.005"/>
      <parameter id="mwde50796e_578d_4a0d_9e8e_6b133930f56e" name="s2" value="0.001"/>
      <parameter id="mw01d015f2_5ed4_41f0_90e9_f350f9a647f5" name="kgi" value="10"/>
      <parameter id="mw8d325d23_84ac_4702_97c8_01f2dfebdc78" name="kg7" value="1200"/>
      <parameter id="mw84044e09_514c_431b_9ed4_9ca5111548b8" name="kmg7" value="0.015"/>
      <parameter id="mw819ee70e_525b_41c8_8df3_0b92c0a1725e" name="st" value="0.003"/>
      <parameter id="mw809d5dc1_23ea_4f53_81bf_80c69e96489c" name="kg8" value="300"/>
      <parameter id="mw759f23e2_94f9_4a66_84f0_f3f4e117cb8e" name="kmg8" value="0.00012"/>
      <parameter id="mwe10abfd7_14ec_4d3a_88b5_f9cbaa4ccb49" name="kc1" value="1"/>
      <parameter id="mwec9d0e73_fa45_42cf_a943_230c207643e3" name="kcm1" value="4e-08"/>
      <parameter id="mw3d5801d6_ce18_4b27_bb73_c21de96d4c41" name="kc2" value="316227.766016838"/>
      <parameter id="mwbecee2e7_e438_4a0c_80c6_1e02cac52ca4" name="kcm2" value="1e-06"/>
    </listOfParameters>
    <listOfReactions>
      <reaction id="mw1f192ecf_15bb_43ab_8410_c15a2f05c4e7" fast="false">
        <listOfReactants>
          <speciesReference species="mwd225b073_6ddf_4d72_87bf_3bb5e468e966"/>
        </listOfReactants>
        <listOfProducts>
          <speciesReference species="mw91395f69_107c_4e21_806f_f2083389c3f5"/>
        </listOfProducts>
        <kineticLaw>
          <math xmlns="http://www.w3.org/1998/Math/MathML">
            <apply>
              <minus/>
              <apply>
                <times/>
                <ci> mwe6abd400_5c69_4d0e_886e_4289f7cdda25 </ci>
                <ci> mwd225b073_6ddf_4d72_87bf_3bb5e468e966 </ci>
              </apply>
              <apply>
                <times/>
                <ci> mwe6abd400_5c69_4d0e_886e_4289f7cdda25 </ci>
                <ci> mw91395f69_107c_4e21_806f_f2083389c3f5 </ci>
              </apply>
            </apply>
          </math>
        </kineticLaw>
      </reaction>
      <reaction id="mw842a1852_d0ab_4e66_a940_e3b7628d5960" fast="false">
        <listOfReactants>
          <speciesReference species="mw91395f69_107c_4e21_806f_f2083389c3f5"/>
        </listOfReactants>
        <listOfProducts>
          <speciesReference species="mw6636b1e7_9abc_41eb_b5bd_389b3aabf193"/>
        </listOfProducts>
        <kineticLaw>
          <math xmlns="http://www.w3.org/1998/Math/MathML">
            <apply>
              <minus/>
              <apply>
                <times/>
                <apply>
                  <divide/>
                  <apply>
                    <times/>
                    <ci> mw634c57b1_9bf0_4638_a5cd_6b4e5157cdb6 </ci>
                    <ci> mw91395f69_107c_4e21_806f_f2083389c3f5 </ci>
                  </apply>
                  <apply>
                    <plus/>
                    <ci> mwe52025d0_31dc_40ff_8719_a44c04b56351 </ci>
                    <ci> mw91395f69_107c_4e21_806f_f2083389c3f5 </ci>
                  </apply>
                </apply>
                <apply>
                  <plus/>
                  <cn type="integer"> 1 </cn>
                  <apply>
                    <divide/>
                    <apply>
                      <power/>
                      <ci> mwbcf1a754_fea9_446a_b0c2_0c962fd44749 </ci>
                      <ci> mwc131cc80_b599_4b04_9470_112e600f8dc9 </ci>
                    </apply>
                    <apply>
                      <plus/>
                      <apply>
                        <power/>
                        <ci> mw8186676b_5938_4f3f_b004_47c376421829 </ci>
                        <ci> mwc131cc80_b599_4b04_9470_112e600f8dc9 </ci>
                      </apply>
                      <apply>
                        <power/>
                        <ci> mwbcf1a754_fea9_446a_b0c2_0c962fd44749 </ci>
                        <ci> mwc131cc80_b599_4b04_9470_112e600f8dc9 </ci>
                      </apply>
                    </apply>
                  </apply>
                </apply>
              </apply>
              <apply>
                <times/>
                <apply>
                  <divide/>
                  <apply>
                    <times/>
                    <ci> mwb6051c8a_a780_490e_bd3d_7535d2abe9d8 </ci>
                    <ci> mw6636b1e7_9abc_41eb_b5bd_389b3aabf193 </ci>
                  </apply>
                  <apply>
                    <plus/>
                    <ci> mw371c3bf4_b36e_4a3a_9f2a_942a4e673534 </ci>
                    <ci> mw6636b1e7_9abc_41eb_b5bd_389b3aabf193 </ci>
                  </apply>
                </apply>
                <apply>
                  <plus/>
                  <cn type="integer"> 1 </cn>
                  <apply>
                    <divide/>
                    <apply>
                      <power/>
                      <ci> mw26b39dd5_dd9e_4b4d_b100_e030eb4f92b6 </ci>
                      <ci> mw06af592f_bf93_4207_9dd2_bf8392ce7383 </ci>
                    </apply>
                    <apply>
                      <plus/>
                      <apply>
                        <power/>
                        <ci> mwb34d2b96_8f20_41fe_859d_32265539dba9 </ci>
                        <ci> mw06af592f_bf93_4207_9dd2_bf8392ce7383 </ci>
                      </apply>
                      <apply>
                        <power/>
                        <ci> mw26b39dd5_dd9e_4b4d_b100_e030eb4f92b6 </ci>
                        <ci> mw06af592f_bf93_4207_9dd2_bf8392ce7383 </ci>
                      </apply>
                    </apply>
                  </apply>
                </apply>
              </apply>
            </apply>
          </math>
        </kineticLaw>
      </reaction>
      <reaction id="mw4fa8c3c0_8b07_4760_a06c_9280b57df5f7" fast="false">
        <listOfReactants>
          <speciesReference species="mw6636b1e7_9abc_41eb_b5bd_389b3aabf193"/>
        </listOfReactants>
        <listOfProducts>
          <speciesReference species="mw6f0f1fc6_1503_4d6a_b305_475af6b20097"/>
        </listOfProducts>
        <kineticLaw>
          <math xmlns="http://www.w3.org/1998/Math/MathML">
            <apply>
              <minus/>
              <apply>
                <divide/>
                <apply>
                  <times/>
                  <ci> mwc2f7b3d1_c1f9_4841_84ba_fde5b1d9fa64 </ci>
                  <ci> mw194d4113_2a46_48fc_8282_db33df87ad19 </ci>
                  <ci> mw6636b1e7_9abc_41eb_b5bd_389b3aabf193 </ci>
                </apply>
                <apply>
                  <plus/>
                  <ci> mw493ed9c6_158b_4e09_8b33_bd9bfe4a2652 </ci>
                  <ci> mw6636b1e7_9abc_41eb_b5bd_389b3aabf193 </ci>
                </apply>
              </apply>
              <apply>
                <divide/>
                <apply>
                  <times/>
                  <ci> mw81106600_d70c_40fb_bbc4_1bb48d1324ce </ci>
                  <ci> mw73c1f85b_bc7a_4e83_a1c6_393d4df55ec7 </ci>
                  <ci> mw6f0f1fc6_1503_4d6a_b305_475af6b20097 </ci>
                </apply>
                <apply>
                  <plus/>
                  <ci> mw56c22769_38c5_4685_9d2e_a23d936fe07c </ci>
                  <ci> mw6f0f1fc6_1503_4d6a_b305_475af6b20097 </ci>
                </apply>
              </apply>
            </apply>
          </math>
        </kineticLaw>
      </reaction>
      <reaction id="mw1abcb38b_bae5_4cab_b18e_25f253bd4b04" fast="false">
        <listOfReactants>
          <speciesReference species="mw6636b1e7_9abc_41eb_b5bd_389b3aabf193"/>
        </listOfReactants>
        <listOfProducts>
          <speciesReference species="mwf0846cbe_7b57_46e7_8e1b_b15f54ccefed" stoichiometry="2"/>
        </listOfProducts>
        <kineticLaw>
          <math xmlns="http://www.w3.org/1998/Math/MathML">
            <apply>
              <minus/>
              <apply>
                <divide/>
                <apply>
                  <times/>
                  <apply>
                    <divide/>
                    <apply>
                      <times/>
                      <ci> mwf733e816_90b9_404b_99dc_61f8cae46ed4 </ci>
                      <ci> mw6636b1e7_9abc_41eb_b5bd_389b3aabf193 </ci>
                    </apply>
                    <apply>
                      <plus/>
                      <ci> mwd8707995_3b5b_465d_8aa7_6bdbe2a946c1 </ci>
                      <ci> mw6636b1e7_9abc_41eb_b5bd_389b3aabf193 </ci>
                    </apply>
                  </apply>
                  <apply>
                    <plus/>
                    <cn type="integer"> 1 </cn>
                    <apply>
                      <divide/>
                      <apply>
                        <power/>
                        <ci> mwbcf1a754_fea9_446a_b0c2_0c962fd44749 </ci>
                        <ci> mwbc035b5d_6de1_4362_b534_84887ae251f7 </ci>
                      </apply>
                      <apply>
                        <plus/>
                        <apply>
                          <power/>
                          <ci> mw8186676b_5938_4f3f_b004_47c376421829 </ci>
                          <ci> mwbc035b5d_6de1_4362_b534_84887ae251f7 </ci>
                        </apply>
                        <apply>
                          <power/>
                          <ci> mwbcf1a754_fea9_446a_b0c2_0c962fd44749 </ci>
                          <ci> mwbc035b5d_6de1_4362_b534_84887ae251f7 </ci>
                        </apply>
                      </apply>
                    </apply>
                  </apply>
                  <apply>
                    <power/>
                    <ci> mwb34d2b96_8f20_41fe_859d_32265539dba9 </ci>
                    <ci> mw13c62c9e_f8a9_47ff_86de_8287376df6f9 </ci>
                  </apply>
                </apply>
                <apply>
                  <plus/>
                  <apply>
                    <power/>
                    <ci> mwb34d2b96_8f20_41fe_859d_32265539dba9 </ci>
                    <ci> mw13c62c9e_f8a9_47ff_86de_8287376df6f9 </ci>
                  </apply>
                  <apply>
                    <power/>
                    <ci> mw26b39dd5_dd9e_4b4d_b100_e030eb4f92b6 </ci>
                    <ci> mw13c62c9e_f8a9_47ff_86de_8287376df6f9 </ci>
                  </apply>
                </apply>
              </apply>
              <apply>
                <divide/>
                <apply>
                  <times/>
                  <apply>
                    <divide/>
                    <apply>
                      <times/>
                      <ci> mw785776c3_e112_4353_a90c_3c39a3daac44 </ci>
                      <ci> mwf0846cbe_7b57_46e7_8e1b_b15f54ccefed </ci>
                    </apply>
                    <apply>
                      <plus/>
                      <ci> mw72ed2c04_0e52_46f5_a0ca_d6470a5292a3 </ci>
                      <ci> mwf0846cbe_7b57_46e7_8e1b_b15f54ccefed </ci>
                    </apply>
                  </apply>
                  <apply>
                    <plus/>
                    <cn type="integer"> 1 </cn>
                    <apply>
                      <divide/>
                      <apply>
                        <power/>
                        <ci> mw26b39dd5_dd9e_4b4d_b100_e030eb4f92b6 </ci>
                        <ci> mw4380f077_de17_4b33_b518_0e0daf73c558 </ci>
                      </apply>
                      <apply>
                        <plus/>
                        <apply>
                          <power/>
                          <ci> mwb34d2b96_8f20_41fe_859d_32265539dba9 </ci>
                          <ci> mw4380f077_de17_4b33_b518_0e0daf73c558 </ci>
                        </apply>
                        <apply>
                          <power/>
                          <ci> mw26b39dd5_dd9e_4b4d_b100_e030eb4f92b6 </ci>
                          <ci> mw4380f077_de17_4b33_b518_0e0daf73c558 </ci>
                        </apply>
                      </apply>
                    </apply>
                  </apply>
                  <apply>
                    <power/>
                    <ci> mw1cba4341_9b40_40c7_a6e8_8d3203041375 </ci>
                    <ci> mwe7f0e168_25df_445a_8bbe_7df3a15542be </ci>
                  </apply>
                </apply>
                <apply>
                  <plus/>
                  <apply>
                    <power/>
                    <ci> mw1cba4341_9b40_40c7_a6e8_8d3203041375 </ci>
                    <ci> mwe7f0e168_25df_445a_8bbe_7df3a15542be </ci>
                  </apply>
                  <apply>
                    <power/>
                    <ci> mwbcf1a754_fea9_446a_b0c2_0c962fd44749 </ci>
                    <ci> mwe7f0e168_25df_445a_8bbe_7df3a15542be </ci>
                  </apply>
                </apply>
              </apply>
            </apply>
          </math>
        </kineticLaw>
      </reaction>
      <reaction id="mw509a669f_aaff_48eb_a885_e9cea6faa93c" reversible="false" fast="false">
        <listOfReactants>
          <speciesReference species="mwf0846cbe_7b57_46e7_8e1b_b15f54ccefed"/>
        </listOfReactants>
        <listOfProducts>
          <speciesReference species="mwafad6938_9a25_4ed6_915a_6221d25d6bc9"/>
        </listOfProducts>
        <kineticLaw>
          <math xmlns="http://www.w3.org/1998/Math/MathML">
            <apply>
              <divide/>
              <apply>
                <times/>
                <apply>
                  <divide/>
                  <apply>
                    <times/>
                    <apply>
                      <divide/>
                      <apply>
                        <times/>
                        <ci> mwf6d02e30_c65f_4dd5_b6a8_86d0f6e898cd </ci>
                        <ci> mwf0846cbe_7b57_46e7_8e1b_b15f54ccefed </ci>
                      </apply>
                      <apply>
                        <plus/>
                        <ci> mw287a9275_53ff_46a2_934a_6557d25c0ec5 </ci>
                        <ci> mwf0846cbe_7b57_46e7_8e1b_b15f54ccefed </ci>
                      </apply>
                    </apply>
                    <apply>
                      <plus/>
                      <cn type="integer"> 1 </cn>
                      <apply>
                        <divide/>
                        <apply>
                          <power/>
                          <ci> mwbcf1a754_fea9_446a_b0c2_0c962fd44749 </ci>
                          <ci> mw68d5b75b_8981_46b3_aab9_a6474c937303 </ci>
                        </apply>
                        <apply>
                          <plus/>
                          <apply>
                            <power/>
                            <ci> mw8186676b_5938_4f3f_b004_47c376421829 </ci>
                            <ci> mw68d5b75b_8981_46b3_aab9_a6474c937303 </ci>
                          </apply>
                          <apply>
                            <power/>
                            <ci> mwbcf1a754_fea9_446a_b0c2_0c962fd44749 </ci>
                            <ci> mw68d5b75b_8981_46b3_aab9_a6474c937303 </ci>
                          </apply>
                        </apply>
                      </apply>
                    </apply>
                    <apply>
                      <power/>
                      <ci> mwb34d2b96_8f20_41fe_859d_32265539dba9 </ci>
                      <ci> mw61488f31_b224_41f6_8b19_e9fdc190fba7 </ci>
                    </apply>
                  </apply>
                  <apply>
                    <plus/>
                    <apply>
                      <power/>
                      <ci> mwb34d2b96_8f20_41fe_859d_32265539dba9 </ci>
                      <ci> mw61488f31_b224_41f6_8b19_e9fdc190fba7 </ci>
                    </apply>
                    <apply>
                      <power/>
                      <ci> mw26b39dd5_dd9e_4b4d_b100_e030eb4f92b6 </ci>
                      <ci> mw61488f31_b224_41f6_8b19_e9fdc190fba7 </ci>
                    </apply>
                  </apply>
                </apply>
                <ci> mw4c008ca4_89c3_45c7_a35e_2d67fe754efd </ci>
              </apply>
              <apply>
                <plus/>
                <ci> mw4c008ca4_89c3_45c7_a35e_2d67fe754efd </ci>
                <ci> mw7462e90f_5ff9_42bc_9eb2_2dd2cd80bdad </ci>
              </apply>
            </apply>
          </math>
        </kineticLaw>
      </reaction>
      <reaction id="mwd2198975_3cbd_46bb_b5a3_b4cb8319189f" fast="false">
        <listOfReactants>
          <speciesReference species="mwafad6938_9a25_4ed6_915a_6221d25d6bc9"/>
        </listOfReactants>
        <listOfProducts>
          <speciesReference species="mw1e317537_0fdf_49c4_a5bf_acd3696fb287"/>
        </listOfProducts>
        <kineticLaw>
          <math xmlns="http://www.w3.org/1998/Math/MathML">
            <apply>
              <minus/>
              <apply>
                <divide/>
                <apply>
                  <times/>
                  <ci> mw0ee9bf8b_ac3c_49d1_aa83_05cbe1d59eee </ci>
                  <ci> mwafad6938_9a25_4ed6_915a_6221d25d6bc9 </ci>
                </apply>
                <apply>
                  <plus/>
                  <ci> mw53f05720_7493_43cf_a041_cef5c2106b83 </ci>
                  <ci> mwafad6938_9a25_4ed6_915a_6221d25d6bc9 </ci>
                </apply>
              </apply>
              <apply>
                <divide/>
                <apply>
                  <times/>
                  <ci> mw4af9c73b_eb5a_4e99_954c_d87c8f06acd2 </ci>
                  <ci> mw1e317537_0fdf_49c4_a5bf_acd3696fb287 </ci>
                </apply>
                <apply>
                  <plus/>
                  <ci> mw41361cfb_6569_4516_ad1a_602044b52c92 </ci>
                  <ci> mw1e317537_0fdf_49c4_a5bf_acd3696fb287 </ci>
                </apply>
              </apply>
            </apply>
          </math>
        </kineticLaw>
      </reaction>
      <reaction id="mw70a75e6b_506a_4af1_adbb_c6bb3c84c1a5" reversible="false" fast="false">
        <listOfReactants>
          <speciesReference species="mwafad6938_9a25_4ed6_915a_6221d25d6bc9"/>
        </listOfReactants>
        <listOfProducts>
          <speciesReference species="mw2f9c690e_3d92_4637_a7e3_80b1214958d4"/>
        </listOfProducts>
        <kineticLaw>
          <math xmlns="http://www.w3.org/1998/Math/MathML">
            <apply>
              <times/>
              <apply>
                <divide/>
                <apply>
                  <times/>
                  <ci> mwc94ba8b1_33a1_4644_91de_f435f0318be6 </ci>
                  <ci> mwafad6938_9a25_4ed6_915a_6221d25d6bc9 </ci>
                </apply>
                <apply>
                  <plus/>
                  <ci> mwdc6cc1de_1cb3_4f2a_b1ea_4fc19f0cfce2 </ci>
                  <ci> mwafad6938_9a25_4ed6_915a_6221d25d6bc9 </ci>
                </apply>
              </apply>
              <apply>
                <plus/>
                <cn type="integer"> 1 </cn>
                <apply>
                  <divide/>
                  <apply>
                    <times/>
                    <ci> mw162ef716_c844_42a4_a126_c097e2ced82c </ci>
                    <ci> mwe24225cb_3e1a_4453_9174_9976f568f3d9 </ci>
                  </apply>
                  <apply>
                    <plus/>
                    <ci> mw1be3c186_90bd_4723_8dcb_d7a3de444d95 </ci>
                    <ci> mwe24225cb_3e1a_4453_9174_9976f568f3d9 </ci>
                  </apply>
                </apply>
              </apply>
              <apply>
                <plus/>
                <cn type="integer"> 1 </cn>
                <apply>
                  <divide/>
                  <apply>
                    <power/>
                    <ci> mw26b39dd5_dd9e_4b4d_b100_e030eb4f92b6 </ci>
                    <ci> mwe81888ca_c13d_46dc_9b70_3b661b3e19af </ci>
                  </apply>
                  <apply>
                    <plus/>
                    <apply>
                      <power/>
                      <ci> mwb34d2b96_8f20_41fe_859d_32265539dba9 </ci>
                      <ci> mwe81888ca_c13d_46dc_9b70_3b661b3e19af </ci>
                    </apply>
                    <apply>
                      <power/>
                      <ci> mw26b39dd5_dd9e_4b4d_b100_e030eb4f92b6 </ci>
                      <ci> mwe81888ca_c13d_46dc_9b70_3b661b3e19af </ci>
                    </apply>
                  </apply>
                </apply>
              </apply>
            </apply>
          </math>
        </kineticLaw>
      </reaction>
      <reaction id="mw043244a6_e24e_45b8_a435_6ccb072f5799" fast="false">
        <listOfReactants>
          <speciesReference species="mwafad6938_9a25_4ed6_915a_6221d25d6bc9"/>
          <speciesReference species="mw72a2a967_d6fe_4f70_b0a1_390c200cee6c"/>
        </listOfReactants>
        <listOfProducts>
          <speciesReference species="mw7462e90f_5ff9_42bc_9eb2_2dd2cd80bdad"/>
          <speciesReference species="mw9baf5efb_6f19_4401_9a36_1d0dd119a6f2"/>
        </listOfProducts>
        <kineticLaw>
          <math xmlns="http://www.w3.org/1998/Math/MathML">
            <apply>
              <minus/>
              <apply>
                <divide/>
                <apply>
                  <times/>
                  <apply>
                    <divide/>
                    <apply>
                      <divide/>
                      <ci> mw1ca8be7d_19da_42f6_b259_5356c3ae7477 </ci>
                      <apply>
                        <plus/>
                        <ci> mw87620bc3_e936_482a_813f_a1cd47485d6f </ci>
                        <ci> mwafad6938_9a25_4ed6_915a_6221d25d6bc9 </ci>
                      </apply>
                    </apply>
                    <apply>
                      <plus/>
                      <ci> mwa1c2a979_8b76_4f54_93de_2e3619314337 </ci>
                      <ci> mw72a2a967_d6fe_4f70_b0a1_390c200cee6c </ci>
                    </apply>
                  </apply>
                  <ci> mwafad6938_9a25_4ed6_915a_6221d25d6bc9 </ci>
                  <ci> mw72a2a967_d6fe_4f70_b0a1_390c200cee6c </ci>
                  <apply>
                    <power/>
                    <ci> mw8186676b_5938_4f3f_b004_47c376421829 </ci>
                    <ci> mw2042e571_0b9c_4192_82c9_57bbc39bed67 </ci>
                  </apply>
                </apply>
                <apply>
                  <plus/>
                  <apply>
                    <power/>
                    <ci> mw8186676b_5938_4f3f_b004_47c376421829 </ci>
                    <ci> mw2042e571_0b9c_4192_82c9_57bbc39bed67 </ci>
                  </apply>
                  <apply>
                    <power/>
                    <ci> mwbcf1a754_fea9_446a_b0c2_0c962fd44749 </ci>
                    <ci> mw2042e571_0b9c_4192_82c9_57bbc39bed67 </ci>
                  </apply>
                </apply>
              </apply>
              <apply>
                <divide/>
                <apply>
                  <times/>
                  <apply>
                    <divide/>
                    <apply>
                      <divide/>
                      <ci> mw0786e1a7_96fe_4ca0_9b10_689a6a707b63 </ci>
                      <apply>
                        <plus/>
                        <ci> mwe0299a7f_6b68_42fd_ad4d_43a39ebf7403 </ci>
                        <ci> mw7462e90f_5ff9_42bc_9eb2_2dd2cd80bdad </ci>
                      </apply>
                    </apply>
                    <apply>
                      <plus/>
                      <ci> mw163b6d5c_e643_49e4_9d74_bb23c286dc6a </ci>
                      <ci> mw9baf5efb_6f19_4401_9a36_1d0dd119a6f2 </ci>
                    </apply>
                  </apply>
                  <ci> mw7462e90f_5ff9_42bc_9eb2_2dd2cd80bdad </ci>
                  <ci> mw9baf5efb_6f19_4401_9a36_1d0dd119a6f2 </ci>
                  <ci> mwe24225cb_3e1a_4453_9174_9976f568f3d9 </ci>
                  <apply>
                    <power/>
                    <ci> mw8186676b_5938_4f3f_b004_47c376421829 </ci>
                    <ci> mw2042e571_0b9c_4192_82c9_57bbc39bed67 </ci>
                  </apply>
                </apply>
                <apply>
                  <plus/>
                  <apply>
                    <power/>
                    <ci> mw8186676b_5938_4f3f_b004_47c376421829 </ci>
                    <ci> mw2042e571_0b9c_4192_82c9_57bbc39bed67 </ci>
                  </apply>
                  <apply>
                    <power/>
                    <ci> mwbcf1a754_fea9_446a_b0c2_0c962fd44749 </ci>
                    <ci> mw2042e571_0b9c_4192_82c9_57bbc39bed67 </ci>
                  </apply>
                </apply>
              </apply>
            </apply>
          </math>
        </kineticLaw>
      </reaction>
      <reaction id="mw552a92b5_ce4a_4441_a081_d8df40856eb5" reversible="false" fast="false">
        <listOfReactants>
          <speciesReference species="mw7462e90f_5ff9_42bc_9eb2_2dd2cd80bdad"/>
        </listOfReactants>
        <listOfProducts>
          <speciesReference species="mwafad6938_9a25_4ed6_915a_6221d25d6bc9"/>
        </listOfProducts>
        <kineticLaw>
          <math xmlns="http://www.w3.org/1998/Math/MathML">
            <apply>
              <divide/>
              <apply>
                <times/>
                <ci> mw70d37187_3b35_4cbf_b599_ad7980b7d1ba </ci>
                <ci> mw7462e90f_5ff9_42bc_9eb2_2dd2cd80bdad </ci>
                <apply>
                  <power/>
                  <ci> mw1cba4341_9b40_40c7_a6e8_8d3203041375 </ci>
                  <ci> mw2042e571_0b9c_4192_82c9_57bbc39bed67 </ci>
                </apply>
              </apply>
              <apply>
                <plus/>
                <apply>
                  <power/>
                  <ci> mw1cba4341_9b40_40c7_a6e8_8d3203041375 </ci>
                  <ci> mw2042e571_0b9c_4192_82c9_57bbc39bed67 </ci>
                </apply>
                <apply>
                  <power/>
                  <ci> mwbcf1a754_fea9_446a_b0c2_0c962fd44749 </ci>
                  <ci> mw2042e571_0b9c_4192_82c9_57bbc39bed67 </ci>
                </apply>
              </apply>
            </apply>
          </math>
        </kineticLaw>
      </reaction>
      <reaction id="mw2ee92336_2e27_4c7a_bd37_5013b71e3fca" reversible="false" fast="false">
        <listOfReactants>
          <speciesReference species="mw2f9c690e_3d92_4637_a7e3_80b1214958d4"/>
          <speciesReference species="mwe24225cb_3e1a_4453_9174_9976f568f3d9"/>
        </listOfReactants>
        <listOfProducts>
          <speciesReference species="mw5acaaaec_9449_46c9_bb21_11cd72b4ccba"/>
        </listOfProducts>
        <kineticLaw>
          <math xmlns="http://www.w3.org/1998/Math/MathML">
            <apply>
              <divide/>
              <apply>
                <times/>
                <ci> mw6dc8b6ea_fd87_4ab6_a65b_84575a3d2738 </ci>
                <ci> mw2f9c690e_3d92_4637_a7e3_80b1214958d4 </ci>
                <ci> mwe24225cb_3e1a_4453_9174_9976f568f3d9 </ci>
                <ci> mw72c62fd3_d20c_4b4c_acc6_3b3c38352ac4 </ci>
              </apply>
              <apply>
                <plus/>
                <ci> mw72c62fd3_d20c_4b4c_acc6_3b3c38352ac4 </ci>
                <ci> mwdd83e4b5_ef96_4a8d_b6d9_cfb78b577cf5 </ci>
              </apply>
            </apply>
          </math>
        </kineticLaw>
      </reaction>
      <reaction id="mw96c12665_cd67_476c_97ce_d391f512a38e" fast="false">
        <listOfReactants>
          <speciesReference species="mw2f9c690e_3d92_4637_a7e3_80b1214958d4"/>
        </listOfReactants>
        <listOfProducts>
          <speciesReference species="mw1ef31072_8163_48e2_a65e_838bb1df07ca"/>
        </listOfProducts>
        <kineticLaw>
          <math xmlns="http://www.w3.org/1998/Math/MathML">
            <apply>
              <minus/>
              <apply>
                <times/>
                <ci> mw7110d405_c0d5_40a4_82f7_446368e65707 </ci>
                <ci> mw2f9c690e_3d92_4637_a7e3_80b1214958d4 </ci>
                <apply>
                  <plus/>
                  <cn type="integer"> 1 </cn>
                  <apply>
                    <divide/>
                    <apply>
                      <power/>
                      <ci> mw26b39dd5_dd9e_4b4d_b100_e030eb4f92b6 </ci>
                      <ci> mwe0ca05e7_fad1_4743_9f6f_6f0a3e89c79d </ci>
                    </apply>
                    <apply>
                      <plus/>
                      <apply>
                        <power/>
                        <ci> mwb34d2b96_8f20_41fe_859d_32265539dba9 </ci>
                        <ci> mwe0ca05e7_fad1_4743_9f6f_6f0a3e89c79d </ci>
                      </apply>
                      <apply>
                        <power/>
                        <ci> mw26b39dd5_dd9e_4b4d_b100_e030eb4f92b6 </ci>
                        <ci> mwe0ca05e7_fad1_4743_9f6f_6f0a3e89c79d </ci>
                      </apply>
                    </apply>
                  </apply>
                </apply>
              </apply>
              <apply>
                <times/>
                <ci> mwc4601013_51db_473e_8bf5_396bbf787ea4 </ci>
                <ci> mw1ef31072_8163_48e2_a65e_838bb1df07ca </ci>
              </apply>
            </apply>
          </math>
        </kineticLaw>
      </reaction>
      <reaction id="mwd478f673_06b8_41a4_9828_9d50bcc38759" reversible="false" fast="false">
        <listOfReactants>
          <speciesReference species="mwafad6938_9a25_4ed6_915a_6221d25d6bc9"/>
        </listOfReactants>
        <listOfProducts>
          <speciesReference species="mwe24225cb_3e1a_4453_9174_9976f568f3d9"/>
        </listOfProducts>
        <kineticLaw>
          <math xmlns="http://www.w3.org/1998/Math/MathML">
            <apply>
              <divide/>
              <apply>
                <times/>
                <apply>
                  <divide/>
                  <apply>
                    <times/>
                    <ci> mwbaf3eee2_aee8_4635_9b53_b9e1ef811907 </ci>
                    <ci> mwafad6938_9a25_4ed6_915a_6221d25d6bc9 </ci>
                  </apply>
                  <apply>
                    <plus/>
                    <ci> mwf1c2fb01_fd22_4ea6_8fe0_986e4378a273 </ci>
                    <ci> mwafad6938_9a25_4ed6_915a_6221d25d6bc9 </ci>
                  </apply>
                </apply>
                <ci> mwe880165b_cd15_4665_a939_b8394c001e99 </ci>
              </apply>
              <apply>
                <plus/>
                <ci> mwe880165b_cd15_4665_a939_b8394c001e99 </ci>
                <ci> mwe24225cb_3e1a_4453_9174_9976f568f3d9 </ci>
              </apply>
            </apply>
          </math>
        </kineticLaw>
      </reaction>
      <reaction id="mw05c66bfd_38eb_47fd_af57_edc6f8ba38cd" reversible="false" fast="false">
        <listOfReactants>
          <speciesReference species="mw5acaaaec_9449_46c9_bb21_11cd72b4ccba"/>
        </listOfReactants>
        <listOfProducts>
          <speciesReference species="mw9baf5efb_6f19_4401_9a36_1d0dd119a6f2"/>
        </listOfProducts>
        <kineticLaw>
          <math xmlns="http://www.w3.org/1998/Math/MathML">
            <apply>
              <times/>
              <ci> mwf5b00bc9_4c85_4acb_b0a8_595b886bdb80 </ci>
              <ci> mw5acaaaec_9449_46c9_bb21_11cd72b4ccba </ci>
            </apply>
          </math>
        </kineticLaw>
      </reaction>
      <reaction id="mw3ea9574d_517a_4f13_b2f1_fcd9487bc3d3" reversible="false" fast="false">
        <listOfReactants>
          <speciesReference species="mw9baf5efb_6f19_4401_9a36_1d0dd119a6f2"/>
        </listOfReactants>
        <listOfProducts>
          <speciesReference species="mw1ef31072_8163_48e2_a65e_838bb1df07ca"/>
        </listOfProducts>
        <kineticLaw>
          <math xmlns="http://www.w3.org/1998/Math/MathML">
            <apply>
              <times/>
              <ci> mw7f83b103_0479_4d69_9875_249b5e5490a5 </ci>
              <ci> mw9baf5efb_6f19_4401_9a36_1d0dd119a6f2 </ci>
            </apply>
          </math>
        </kineticLaw>
      </reaction>
      <reaction id="mw754aaeb5_0fef_43ab_be1a_953cf7d73acd" reversible="false" fast="false">
        <listOfReactants>
          <speciesReference species="mw1ef31072_8163_48e2_a65e_838bb1df07ca"/>
        </listOfReactants>
        <listOfProducts>
          <speciesReference species="mw90060622_da0c_4f42_8d52_48ee809ef61e"/>
        </listOfProducts>
        <kineticLaw>
          <math xmlns="http://www.w3.org/1998/Math/MathML">
            <apply>
              <times/>
              <apply>
                <divide/>
                <apply>
                  <times/>
                  <ci> mw5f6d1765_43c0_4672_b0d1_4a4fcf4a2793 </ci>
                  <ci> mw1ef31072_8163_48e2_a65e_838bb1df07ca </ci>
                  <apply>
                    <power/>
                    <ci> mw8186676b_5938_4f3f_b004_47c376421829 </ci>
                    <ci> mwa709f14b_547e_47c2_95ef_2017f506355a </ci>
                  </apply>
                </apply>
                <apply>
                  <plus/>
                  <apply>
                    <power/>
                    <ci> mw8186676b_5938_4f3f_b004_47c376421829 </ci>
                    <ci> mwa709f14b_547e_47c2_95ef_2017f506355a </ci>
                  </apply>
                  <apply>
                    <power/>
                    <ci> mwbcf1a754_fea9_446a_b0c2_0c962fd44749 </ci>
                    <ci> mwa709f14b_547e_47c2_95ef_2017f506355a </ci>
                  </apply>
                </apply>
              </apply>
              <apply>
                <plus/>
                <cn type="integer"> 1 </cn>
                <apply>
                  <divide/>
                  <apply>
                    <power/>
                    <ci> mw26b39dd5_dd9e_4b4d_b100_e030eb4f92b6 </ci>
                    <ci> mw7fe26bc1_9ae8_4828_80d5_0d4d00c66939 </ci>
                  </apply>
                  <apply>
                    <plus/>
                    <apply>
                      <power/>
                      <ci> mwb34d2b96_8f20_41fe_859d_32265539dba9 </ci>
                      <ci> mw7fe26bc1_9ae8_4828_80d5_0d4d00c66939 </ci>
                    </apply>
                    <apply>
                      <power/>
                      <ci> mw26b39dd5_dd9e_4b4d_b100_e030eb4f92b6 </ci>
                      <ci> mw7fe26bc1_9ae8_4828_80d5_0d4d00c66939 </ci>
                    </apply>
                  </apply>
                </apply>
              </apply>
            </apply>
          </math>
        </kineticLaw>
      </reaction>
      <reaction id="mw489bf0c0_10eb_4ab7_b49c_3290c232a93b" reversible="false" fast="false">
        <listOfReactants>
          <speciesReference species="mw90060622_da0c_4f42_8d52_48ee809ef61e"/>
        </listOfReactants>
        <listOfProducts>
          <speciesReference species="mwf0846cbe_7b57_46e7_8e1b_b15f54ccefed"/>
        </listOfProducts>
        <kineticLaw>
          <math xmlns="http://www.w3.org/1998/Math/MathML">
            <apply>
              <divide/>
              <apply>
                <times/>
                <ci> mwe53a7642_37fe_43f8_8b87_571c1a15d55d </ci>
                <ci> mw90060622_da0c_4f42_8d52_48ee809ef61e </ci>
                <apply>
                  <plus/>
                  <cn type="integer"> 1 </cn>
                  <apply>
                    <divide/>
                    <apply>
                      <power/>
                      <ci> mw26b39dd5_dd9e_4b4d_b100_e030eb4f92b6 </ci>
                      <ci> mw91f19704_e787_4045_a3a0_216932e2afd2 </ci>
                    </apply>
                    <apply>
                      <plus/>
                      <apply>
                        <power/>
                        <ci> mwb34d2b96_8f20_41fe_859d_32265539dba9 </ci>
                        <ci> mw91f19704_e787_4045_a3a0_216932e2afd2 </ci>
                      </apply>
                      <apply>
                        <power/>
                        <ci> mw26b39dd5_dd9e_4b4d_b100_e030eb4f92b6 </ci>
                        <ci> mw91f19704_e787_4045_a3a0_216932e2afd2 </ci>
                      </apply>
                    </apply>
                  </apply>
                </apply>
                <apply>
                  <power/>
                  <ci> mw8186676b_5938_4f3f_b004_47c376421829 </ci>
                  <ci> mwf177c649_3f88_4db1_a501_ba8fac6e09c7 </ci>
                </apply>
              </apply>
              <apply>
                <plus/>
                <apply>
                  <power/>
                  <ci> mw8186676b_5938_4f3f_b004_47c376421829 </ci>
                  <ci> mwf177c649_3f88_4db1_a501_ba8fac6e09c7 </ci>
                </apply>
                <apply>
                  <power/>
                  <ci> mwbcf1a754_fea9_446a_b0c2_0c962fd44749 </ci>
                  <ci> mwf177c649_3f88_4db1_a501_ba8fac6e09c7 </ci>
                </apply>
              </apply>
            </apply>
          </math>
        </kineticLaw>
      </reaction>
      <reaction id="mw44569534_7881_46c5_8901_fba8ec78c17b" reversible="false" fast="false">
        <listOfReactants>
          <speciesReference species="mw5acaaaec_9449_46c9_bb21_11cd72b4ccba"/>
        </listOfReactants>
        <listOfProducts>
          <speciesReference species="mw3ff7c04b_e6b9_46cc_9fd9_89e653160817"/>
          <speciesReference species="mw90060622_da0c_4f42_8d52_48ee809ef61e"/>
        </listOfProducts>
        <kineticLaw>
          <math xmlns="http://www.w3.org/1998/Math/MathML">
            <apply>
              <divide/>
              <apply>
                <times/>
                <ci> mw23581772_6122_448e_9cd3_eee9c2a20d4d </ci>
                <ci> mw5acaaaec_9449_46c9_bb21_11cd72b4ccba </ci>
                <apply>
                  <plus/>
                  <cn type="integer"> 1 </cn>
                  <apply>
                    <divide/>
                    <apply>
                      <power/>
                      <ci> mwbcf1a754_fea9_446a_b0c2_0c962fd44749 </ci>
                      <ci> mwa1402d6f_c971_4680_91ba_4446c24f4776 </ci>
                    </apply>
                    <apply>
                      <plus/>
                      <apply>
                        <power/>
                        <ci> mw8186676b_5938_4f3f_b004_47c376421829 </ci>
                        <ci> mwa1402d6f_c971_4680_91ba_4446c24f4776 </ci>
                      </apply>
                      <apply>
                        <power/>
                        <ci> mwbcf1a754_fea9_446a_b0c2_0c962fd44749 </ci>
                        <ci> mwa1402d6f_c971_4680_91ba_4446c24f4776 </ci>
                      </apply>
                    </apply>
                  </apply>
                </apply>
                <apply>
                  <power/>
                  <ci> mwb34d2b96_8f20_41fe_859d_32265539dba9 </ci>
                  <ci> mw2b0d691e_a821_4a87_a73e_64a3d88f28bb </ci>
                </apply>
              </apply>
              <apply>
                <plus/>
                <apply>
                  <power/>
                  <ci> mwb34d2b96_8f20_41fe_859d_32265539dba9 </ci>
                  <ci> mw2b0d691e_a821_4a87_a73e_64a3d88f28bb </ci>
                </apply>
                <apply>
                  <power/>
                  <ci> mw26b39dd5_dd9e_4b4d_b100_e030eb4f92b6 </ci>
                  <ci> mw2b0d691e_a821_4a87_a73e_64a3d88f28bb </ci>
                </apply>
              </apply>
            </apply>
          </math>
        </kineticLaw>
      </reaction>
      <reaction id="mw527b49f2_0ad1_49cc_8fc9_106ad395334c" reversible="false" fast="false">
        <listOfReactants>
          <speciesReference species="mw3ff7c04b_e6b9_46cc_9fd9_89e653160817"/>
        </listOfReactants>
        <listOfProducts>
          <speciesReference species="mwff7897ee_3b1c_4c63_9800_1c067412b3c4"/>
        </listOfProducts>
        <kineticLaw>
          <math xmlns="http://www.w3.org/1998/Math/MathML">
            <apply>
              <divide/>
              <apply>
                <times/>
                <ci> mw6d744756_a5a5_43eb_83fd_2151796bb5d8 </ci>
                <ci> mw3ff7c04b_e6b9_46cc_9fd9_89e653160817 </ci>
                <apply>
                  <plus/>
                  <cn type="integer"> 1 </cn>
                  <apply>
                    <divide/>
                    <apply>
                      <times/>
                      <ci> mwf686685b_0c19_4d6b_953c_afb6fa617cdc </ci>
                      <ci> mw5acaaaec_9449_46c9_bb21_11cd72b4ccba </ci>
                    </apply>
                    <apply>
                      <plus/>
                      <ci> mw90d08b15_3955_489a_9441_2138a674cbb7 </ci>
                      <ci> mw5acaaaec_9449_46c9_bb21_11cd72b4ccba </ci>
                    </apply>
                  </apply>
                </apply>
                <ci> mwfff092a2_31bc_4c16_ad53_fb0c46dce731 </ci>
              </apply>
              <apply>
                <plus/>
                <ci> mwfff092a2_31bc_4c16_ad53_fb0c46dce731 </ci>
                <ci> mwdd83e4b5_ef96_4a8d_b6d9_cfb78b577cf5 </ci>
              </apply>
            </apply>
          </math>
        </kineticLaw>
      </reaction>
      <reaction id="mwb11f954d_a225_49c5_91d3_818612dac3be" reversible="false" fast="false">
        <listOfReactants>
          <speciesReference species="mw3ff7c04b_e6b9_46cc_9fd9_89e653160817"/>
          <speciesReference species="mwff7897ee_3b1c_4c63_9800_1c067412b3c4" stoichiometry="7"/>
        </listOfReactants>
        <listOfProducts>
          <speciesReference species="mw180bea7e_aa74_4edd_9406_cd23ec7537a9"/>
        </listOfProducts>
        <kineticLaw>
          <math xmlns="http://www.w3.org/1998/Math/MathML">
            <apply>
              <times/>
              <ci> mw21496621_4a20_4046_9bdb_042e09a0ec44 </ci>
              <ci> mw3ff7c04b_e6b9_46cc_9fd9_89e653160817 </ci>
              <apply>
                <power/>
                <ci> mwff7897ee_3b1c_4c63_9800_1c067412b3c4 </ci>
                <cn type="integer"> 7 </cn>
              </apply>
            </apply>
          </math>
        </kineticLaw>
      </reaction>
      <reaction id="mw63444527_194c_4754_a2a6_b8e782cbc134" reversible="false" fast="false">
        <listOfReactants>
          <speciesReference species="mw180bea7e_aa74_4edd_9406_cd23ec7537a9"/>
        </listOfReactants>
        <listOfProducts>
          <speciesReference species="mwdd83e4b5_ef96_4a8d_b6d9_cfb78b577cf5"/>
        </listOfProducts>
        <kineticLaw>
          <math xmlns="http://www.w3.org/1998/Math/MathML">
            <apply>
              <divide/>
              <apply>
                <times/>
                <ci> mwbdbcdac6_ab5f_49a8_850c_f521193edc4a </ci>
                <ci> mw180bea7e_aa74_4edd_9406_cd23ec7537a9 </ci>
                <ci> mw271a8537_439e_432c_809f_d8b4c3f2b3bb </ci>
              </apply>
              <apply>
                <plus/>
                <ci> mw271a8537_439e_432c_809f_d8b4c3f2b3bb </ci>
                <ci> mwff7897ee_3b1c_4c63_9800_1c067412b3c4 </ci>
              </apply>
            </apply>
          </math>
        </kineticLaw>
      </reaction>
      <reaction id="mw1f686a0a_201e_4d99_b6f4_b0fde43e8404" reversible="false" fast="false">
        <listOfReactants>
          <speciesReference species="mwdd83e4b5_ef96_4a8d_b6d9_cfb78b577cf5"/>
        </listOfReactants>
        <listOfProducts>
          <speciesReference species="mwe24225cb_3e1a_4453_9174_9976f568f3d9" stoichiometry="8"/>
        </listOfProducts>
        <kineticLaw>
          <math xmlns="http://www.w3.org/1998/Math/MathML">
            <apply>
              <divide/>
              <apply>
                <times/>
                <ci> mw0eecaff8_2aa2_4557_a7a9_b0115425d644 </ci>
                <ci> mwdd83e4b5_ef96_4a8d_b6d9_cfb78b577cf5 </ci>
                <ci> mw80ec370c_9d4b_4417_b45e_47aff5261e51 </ci>
              </apply>
              <apply>
                <plus/>
                <ci> mw80ec370c_9d4b_4417_b45e_47aff5261e51 </ci>
                <ci> mwff7897ee_3b1c_4c63_9800_1c067412b3c4 </ci>
              </apply>
            </apply>
          </math>
        </kineticLaw>
      </reaction>
      <reaction id="mw2b595e5a_b093_452a_87e3_7b3417e5dd85" reversible="false" fast="false">
        <listOfReactants>
          <speciesReference species="mwe24225cb_3e1a_4453_9174_9976f568f3d9" stoichiometry="2"/>
        </listOfReactants>
        <listOfProducts>
          <speciesReference species="mw52617b46_3b09_4feb_985b_f4070371b659"/>
        </listOfProducts>
        <kineticLaw>
          <math xmlns="http://www.w3.org/1998/Math/MathML">
            <apply>
              <divide/>
              <apply>
                <times/>
                <ci> mw402459c9_a40f_4700_b863_a7835ded4eea </ci>
                <apply>
                  <power/>
                  <ci> mwe24225cb_3e1a_4453_9174_9976f568f3d9 </ci>
                  <cn type="integer"> 2 </cn>
                </apply>
                <apply>
                  <plus/>
                  <cn type="integer"> 1 </cn>
                  <apply>
                    <divide/>
                    <apply>
                      <power/>
                      <ci> mw9ff14712_e0d0_4bbe_a482_0a80be18eb8c </ci>
                      <ci> mw832f3d17_b09d_496f_a339_53e66316ce09 </ci>
                    </apply>
                    <apply>
                      <plus/>
                      <apply>
                        <power/>
                        <ci> mw264952f4_2e39_49f9_9c7a_6f032f6d202a </ci>
                        <ci> mw832f3d17_b09d_496f_a339_53e66316ce09 </ci>
                      </apply>
                      <apply>
                        <power/>
                        <ci> mw9ff14712_e0d0_4bbe_a482_0a80be18eb8c </ci>
                        <ci> mw832f3d17_b09d_496f_a339_53e66316ce09 </ci>
                      </apply>
                    </apply>
                  </apply>
                </apply>
                <apply>
                  <power/>
                  <ci> mw8186676b_5938_4f3f_b004_47c376421829 </ci>
                  <ci> mwa5de042d_f53d_412c_9b02_96c0b8bc7d13 </ci>
                </apply>
              </apply>
              <apply>
                <plus/>
                <apply>
                  <power/>
                  <ci> mw8186676b_5938_4f3f_b004_47c376421829 </ci>
                  <ci> mwa5de042d_f53d_412c_9b02_96c0b8bc7d13 </ci>
                </apply>
                <apply>
                  <power/>
                  <ci> mwbcf1a754_fea9_446a_b0c2_0c962fd44749 </ci>
                  <ci> mwa5de042d_f53d_412c_9b02_96c0b8bc7d13 </ci>
                </apply>
              </apply>
            </apply>
          </math>
        </kineticLaw>
      </reaction>
      <reaction id="mw21193420_5270_4de2_99a9_76157f47d4c5" reversible="false" fast="false">
        <listOfReactants>
          <speciesReference species="mw72a2a967_d6fe_4f70_b0a1_390c200cee6c"/>
        </listOfReactants>
        <kineticLaw>
          <math xmlns="http://www.w3.org/1998/Math/MathML">
            <apply>
              <times/>
              <ci> mw3095fa8e_51c7_42ae_99f1_03525ffb49ff </ci>
              <ci> mw72a2a967_d6fe_4f70_b0a1_390c200cee6c </ci>
            </apply>
          </math>
        </kineticLaw>
      </reaction>
      <reaction id="mw35d9e173_1581_40aa_a08a_bfb5b7e63c66" reversible="false" fast="false">
        <listOfReactants>
          <speciesReference species="mwd3c7bc69_9bb4_4331_a0eb_ecbd75526314"/>
        </listOfReactants>
        <listOfProducts>
          <speciesReference species="mw1e317537_0fdf_49c4_a5bf_acd3696fb287"/>
        </listOfProducts>
        <kineticLaw>
          <math xmlns="http://www.w3.org/1998/Math/MathML">
            <apply>
              <times/>
              <ci> mw69d705c4_8ae8_458d_b8cb_f9a4cab423bf </ci>
              <ci> mwd3c7bc69_9bb4_4331_a0eb_ecbd75526314 </ci>
            </apply>
          </math>
        </kineticLaw>
      </reaction>
      <reaction id="mw6dcba17b_30c5_4b41_b4ee_a15504166658" reversible="false" fast="false">
        <listOfReactants>
          <speciesReference species="mw52617b46_3b09_4feb_985b_f4070371b659"/>
        </listOfReactants>
        <listOfProducts>
          <speciesReference species="mw868dc479_fbf9_4fbd_be23_cd04cd6a58ff"/>
        </listOfProducts>
        <kineticLaw>
          <math xmlns="http://www.w3.org/1998/Math/MathML">
            <apply>
              <times/>
              <ci> mw7eead5bd_12e4_4941_b7ff_fbccf7acf360 </ci>
              <ci> mw52617b46_3b09_4feb_985b_f4070371b659 </ci>
            </apply>
          </math>
        </kineticLaw>
      </reaction>
      <reaction id="mw33926107_d8d2_45c4_92b6_bb947db8f8ed" reversible="false" fast="false">
        <listOfReactants>
          <speciesReference species="mw06645b50_1637_43c8_a236_47bdbb9946b8"/>
        </listOfReactants>
        <listOfProducts>
          <speciesReference species="mw180bea7e_aa74_4edd_9406_cd23ec7537a9"/>
        </listOfProducts>
        <kineticLaw>
          <math xmlns="http://www.w3.org/1998/Math/MathML">
            <apply>
              <times/>
              <ci> mw4d0507d9_e812_4d94_a47f_d47e74acb4c5 </ci>
              <ci> mw06645b50_1637_43c8_a236_47bdbb9946b8 </ci>
            </apply>
          </math>
        </kineticLaw>
      </reaction>
      <reaction id="mw800fa345_db2b_469a_8c62_8661fe9b3c30" reversible="false" fast="false">
        <listOfReactants>
          <speciesReference species="mwd225b073_6ddf_4d72_87bf_3bb5e468e966"/>
        </listOfReactants>
        <listOfProducts>
          <speciesReference species="mw31c0957a_c593_48f3_bb14_e26aef5ec6d6"/>
        </listOfProducts>
        <kineticLaw>
          <math xmlns="http://www.w3.org/1998/Math/MathML">
            <apply>
              <times/>
              <ci> mw05315c7c_ae5a_49af_91ad_aa22c16f3a09 </ci>
              <ci> mwd225b073_6ddf_4d72_87bf_3bb5e468e966 </ci>
              <apply>
                <plus/>
                <cn type="integer"> 1 </cn>
                <apply>
                  <divide/>
                  <apply>
                    <power/>
                    <ci> mwbcf1a754_fea9_446a_b0c2_0c962fd44749 </ci>
                    <ci> mwac04e7ce_4f51_4337_863e_91152c9b7186 </ci>
                  </apply>
                  <apply>
                    <plus/>
                    <apply>
                      <power/>
                      <ci> mw8186676b_5938_4f3f_b004_47c376421829 </ci>
                      <ci> mwac04e7ce_4f51_4337_863e_91152c9b7186 </ci>
                    </apply>
                    <apply>
                      <power/>
                      <ci> mwbcf1a754_fea9_446a_b0c2_0c962fd44749 </ci>
                      <ci> mwac04e7ce_4f51_4337_863e_91152c9b7186 </ci>
                    </apply>
                  </apply>
                </apply>
              </apply>
            </apply>
          </math>
        </kineticLaw>
      </reaction>
      <reaction id="mw525a7245_7a1e_4d6b_8b02_f3971966d77b" reversible="false" fast="false">
        <listOfReactants>
          <speciesReference species="mw31c0957a_c593_48f3_bb14_e26aef5ec6d6"/>
        </listOfReactants>
        <listOfProducts>
          <speciesReference species="mw555501b1_d0b8_4a4a_836a_fe8799cfe828"/>
        </listOfProducts>
        <kineticLaw>
          <math xmlns="http://www.w3.org/1998/Math/MathML">
            <apply>
              <times/>
              <ci> mwe3528c94_3179_4710_9162_1b66305a5322 </ci>
              <ci> mw31c0957a_c593_48f3_bb14_e26aef5ec6d6 </ci>
              <apply>
                <plus/>
                <cn type="integer"> 1 </cn>
                <apply>
                  <divide/>
                  <apply>
                    <power/>
                    <ci> mwbcf1a754_fea9_446a_b0c2_0c962fd44749 </ci>
                    <ci> mwfed98e82_a0fa_49c0_a35a_faf70c9a8e10 </ci>
                  </apply>
                  <apply>
                    <plus/>
                    <apply>
                      <power/>
                      <ci> mw8186676b_5938_4f3f_b004_47c376421829 </ci>
                      <ci> mwfed98e82_a0fa_49c0_a35a_faf70c9a8e10 </ci>
                    </apply>
                    <apply>
                      <power/>
                      <ci> mwbcf1a754_fea9_446a_b0c2_0c962fd44749 </ci>
                      <ci> mwfed98e82_a0fa_49c0_a35a_faf70c9a8e10 </ci>
                    </apply>
                  </apply>
                </apply>
              </apply>
            </apply>
          </math>
        </kineticLaw>
      </reaction>
      <reaction id="mwcdb65b5f_6c7b_4d38_8015_8d095b927e26" reversible="false" fast="false">
        <listOfReactants>
          <speciesReference species="mw555501b1_d0b8_4a4a_836a_fe8799cfe828"/>
        </listOfReactants>
        <listOfProducts>
          <speciesReference species="mwbe13318e_6dd7_480d_820d_5a427a05ced7"/>
        </listOfProducts>
        <kineticLaw>
          <math xmlns="http://www.w3.org/1998/Math/MathML">
            <apply>
              <times/>
              <ci> mw2e4c5771_a874_48ae_a426_e3056c0735c0 </ci>
              <ci> mw555501b1_d0b8_4a4a_836a_fe8799cfe828 </ci>
              <apply>
                <plus/>
                <cn type="integer"> 1 </cn>
                <apply>
                  <divide/>
                  <apply>
                    <power/>
                    <ci> mwbcf1a754_fea9_446a_b0c2_0c962fd44749 </ci>
                    <ci> mw67cfa437_92b2_423d_bad6_8cc4a275e040 </ci>
                  </apply>
                  <apply>
                    <plus/>
                    <apply>
                      <power/>
                      <ci> mw8186676b_5938_4f3f_b004_47c376421829 </ci>
                      <ci> mw67cfa437_92b2_423d_bad6_8cc4a275e040 </ci>
                    </apply>
                    <apply>
                      <power/>
                      <ci> mwbcf1a754_fea9_446a_b0c2_0c962fd44749 </ci>
                      <ci> mw67cfa437_92b2_423d_bad6_8cc4a275e040 </ci>
                    </apply>
                  </apply>
                </apply>
              </apply>
            </apply>
          </math>
        </kineticLaw>
      </reaction>
      <reaction id="mw467441c7_4803_4777_91dd_27921cfb7476" reversible="false" fast="false">
        <listOfProducts>
          <speciesReference species="mw555501b1_d0b8_4a4a_836a_fe8799cfe828"/>
        </listOfProducts>
        <kineticLaw>
          <math xmlns="http://www.w3.org/1998/Math/MathML">
            <apply>
              <times/>
              <ci> mwc41c1ca2_8027_4e3e_877c_aea97f98b1a8 </ci>
              <apply>
                <power/>
                <ci> mw7e52704c_854b_48a2_b94f_b7bd4ca29c39 </ci>
                <cn type="integer"> 3 </cn>
              </apply>
            </apply>
          </math>
        </kineticLaw>
      </reaction>
      <reaction id="mwbc9adae6_8024_4a09_98c8_61517984da0d" reversible="false" fast="false">
        <listOfReactants>
          <speciesReference species="mwbe13318e_6dd7_480d_820d_5a427a05ced7"/>
        </listOfReactants>
        <kineticLaw>
          <math xmlns="http://www.w3.org/1998/Math/MathML">
            <apply>
              <divide/>
              <apply>
                <times/>
                <ci> mw9e535dd6_feae_4270_9884_cf0770bf1cba </ci>
                <ci> mwbe13318e_6dd7_480d_820d_5a427a05ced7 </ci>
                <apply>
                  <power/>
                  <ci> mw8186676b_5938_4f3f_b004_47c376421829 </ci>
                  <ci> mwda733c30_6c83_4c94_8cab_b58347350e0a </ci>
                </apply>
              </apply>
              <apply>
                <plus/>
                <apply>
                  <power/>
                  <ci> mw8186676b_5938_4f3f_b004_47c376421829 </ci>
                  <ci> mwda733c30_6c83_4c94_8cab_b58347350e0a </ci>
                </apply>
                <apply>
                  <power/>
                  <ci> mwbcf1a754_fea9_446a_b0c2_0c962fd44749 </ci>
                  <ci> mwda733c30_6c83_4c94_8cab_b58347350e0a </ci>
                </apply>
              </apply>
            </apply>
          </math>
        </kineticLaw>
      </reaction>
      <reaction id="mw299ad378_b2b1_4fb0_80df_d235dd62ae1e" reversible="false" fast="false">
        <listOfProducts>
          <speciesReference species="mw06645b50_1637_43c8_a236_47bdbb9946b8"/>
        </listOfProducts>
        <kineticLaw>
          <math xmlns="http://www.w3.org/1998/Math/MathML">
            <apply>
              <divide/>
              <apply>
                <times/>
                <ci> mwc7b4f037_d6fe_4dfb_bf85_d86260728148 </ci>
                <apply>
                  <power/>
                  <ci> mw7e52704c_854b_48a2_b94f_b7bd4ca29c39 </ci>
                  <cn type="integer"> 8 </cn>
                </apply>
                <apply>
                  <power/>
                  <ci> mw1cba4341_9b40_40c7_a6e8_8d3203041375 </ci>
                  <ci> mw074d102a_d687_4e4d_bf81_6bc668ba33b7 </ci>
                </apply>
              </apply>
              <apply>
                <plus/>
                <apply>
                  <power/>
                  <ci> mw1cba4341_9b40_40c7_a6e8_8d3203041375 </ci>
                  <ci> mw074d102a_d687_4e4d_bf81_6bc668ba33b7 </ci>
                </apply>
                <apply>
                  <power/>
                  <ci> mwbcf1a754_fea9_446a_b0c2_0c962fd44749 </ci>
                  <ci> mw074d102a_d687_4e4d_bf81_6bc668ba33b7 </ci>
                </apply>
              </apply>
            </apply>
          </math>
        </kineticLaw>
      </reaction>
      <reaction id="mw9a0351d4_e47f_4203_97f4_7051da9427a5" reversible="false" fast="false">
        <listOfReactants>
          <speciesReference species="mwd225b073_6ddf_4d72_87bf_3bb5e468e966"/>
        </listOfReactants>
        <listOfProducts>
          <speciesReference species="mwbf97392e_4c86_4085_b778_31d7ad8dd79f"/>
        </listOfProducts>
        <kineticLaw>
          <math xmlns="http://www.w3.org/1998/Math/MathML">
            <apply>
              <times/>
              <ci> mw605c968a_dd97_426c_84f4_235a36899f8c </ci>
              <ci> mwd225b073_6ddf_4d72_87bf_3bb5e468e966 </ci>
              <apply>
                <plus/>
                <cn type="integer"> 1 </cn>
                <apply>
                  <divide/>
                  <apply>
                    <power/>
                    <ci> mwbcf1a754_fea9_446a_b0c2_0c962fd44749 </ci>
                    <ci> mwf2e3f93b_5c59_4b78_95c3_d7c7a3e7b81f </ci>
                  </apply>
                  <apply>
                    <plus/>
                    <apply>
                      <power/>
                      <ci> mw8186676b_5938_4f3f_b004_47c376421829 </ci>
                      <ci> mwf2e3f93b_5c59_4b78_95c3_d7c7a3e7b81f </ci>
                    </apply>
                    <apply>
                      <power/>
                      <ci> mwbcf1a754_fea9_446a_b0c2_0c962fd44749 </ci>
                      <ci> mwf2e3f93b_5c59_4b78_95c3_d7c7a3e7b81f </ci>
                    </apply>
                  </apply>
                </apply>
              </apply>
            </apply>
          </math>
        </kineticLaw>
      </reaction>
      <reaction id="mwf27d936d_5a4b_4ed7_8634_939563a9aab7" fast="false">
        <listOfReactants>
          <speciesReference species="mwbf97392e_4c86_4085_b778_31d7ad8dd79f"/>
        </listOfReactants>
        <listOfProducts>
          <speciesReference species="mwad1ba181_95c0_41cf_9a91_186c1d8129e2"/>
        </listOfProducts>
        <kineticLaw>
          <math xmlns="http://www.w3.org/1998/Math/MathML">
            <apply>
              <minus/>
              <apply>
                <times/>
                <ci> mwf01767cc_a915_41b4_93c5_1af4c85b6ea5 </ci>
                <ci> mwbf97392e_4c86_4085_b778_31d7ad8dd79f </ci>
              </apply>
              <apply>
                <times/>
                <ci> mw5553d681_094b_4d29_adb9_916c5f33079b </ci>
                <ci> mwad1ba181_95c0_41cf_9a91_186c1d8129e2 </ci>
              </apply>
            </apply>
          </math>
        </kineticLaw>
      </reaction>
      <reaction id="mw2bd4cbdd_3b96_4716_90d3_1cbe187b068c" reversible="false" fast="false">
        <listOfReactants>
          <speciesReference species="mwbf97392e_4c86_4085_b778_31d7ad8dd79f"/>
        </listOfReactants>
        <listOfProducts>
          <speciesReference species="mw652ba2d8_5ce1_4345_a047_ed34cd9a1416" stoichiometry="2"/>
        </listOfProducts>
        <kineticLaw>
          <math xmlns="http://www.w3.org/1998/Math/MathML">
            <apply>
              <times/>
              <ci> mw243fb70c_d2cd_4547_93b5_1e90bc207beb </ci>
              <ci> mwbf97392e_4c86_4085_b778_31d7ad8dd79f </ci>
            </apply>
          </math>
        </kineticLaw>
      </reaction>
      <reaction id="mwe3346869_6688_4a72_84df_8a43304829fe" fast="false">
        <listOfReactants>
          <speciesReference species="mw652ba2d8_5ce1_4345_a047_ed34cd9a1416"/>
        </listOfReactants>
        <listOfProducts>
          <speciesReference species="mwf10703b6_0ac8_4c84_b9bf_0ad56e33efab"/>
        </listOfProducts>
        <kineticLaw>
          <math xmlns="http://www.w3.org/1998/Math/MathML">
            <apply>
              <minus/>
              <apply>
                <times/>
                <ci> mw442eb753_5d13_4199_8b5a_ecae6c69a5d7 </ci>
                <ci> mw652ba2d8_5ce1_4345_a047_ed34cd9a1416 </ci>
              </apply>
              <apply>
                <times/>
                <ci> mw59cb5e5a_8d0d_4e50_bf24_4ac9be96021c </ci>
                <ci> mwf10703b6_0ac8_4c84_b9bf_0ad56e33efab </ci>
              </apply>
            </apply>
          </math>
        </kineticLaw>
      </reaction>
      <reaction id="mwb0042d47_1259_4d4f_92ff_05758f5fdcab" fast="false">
        <listOfReactants>
          <speciesReference species="mw652ba2d8_5ce1_4345_a047_ed34cd9a1416"/>
        </listOfReactants>
        <kineticLaw>
          <math xmlns="http://www.w3.org/1998/Math/MathML">
            <apply>
              <minus/>
              <apply>
                <times/>
                <ci> mwb3238a41_fe24_4a65_96d1_656176a198df </ci>
                <ci> mw652ba2d8_5ce1_4345_a047_ed34cd9a1416 </ci>
              </apply>
              <apply>
                <times/>
                <ci> mw8adb6bae_e2f4_420d_a346_9faef9931f20 </ci>
                <ci> mw7f6ea5e3_9770_4063_b4bf_8a747b12203d </ci>
                <ci> mw8e9eb933_e438_4703_bf7f_da01d6e877d1 </ci>
              </apply>
            </apply>
          </math>
        </kineticLaw>
      </reaction>
      <reaction id="mwf4c9c925_f7af_4fa7_b58e_053c21cc1e1e" reversible="false" fast="false">
        <listOfReactants>
          <speciesReference species="mw8e9eb933_e438_4703_bf7f_da01d6e877d1"/>
        </listOfReactants>
        <kineticLaw>
          <math xmlns="http://www.w3.org/1998/Math/MathML">
            <apply>
              <times/>
              <ci> mw5b5d6f34_e026_40b9_a35d_413edaec76f9 </ci>
              <ci> mw8e9eb933_e438_4703_bf7f_da01d6e877d1 </ci>
            </apply>
          </math>
        </kineticLaw>
      </reaction>
      <reaction id="mwebc9e9ed_e866_4948_a512_e5d61e61291e" reversible="false" fast="false">
        <listOfReactants>
          <speciesReference species="mw868dc479_fbf9_4fbd_be23_cd04cd6a58ff"/>
        </listOfReactants>
        <listOfProducts>
          <speciesReference species="mw8e9eb933_e438_4703_bf7f_da01d6e877d1"/>
        </listOfProducts>
        <kineticLaw>
          <math xmlns="http://www.w3.org/1998/Math/MathML">
            <apply>
              <times/>
              <ci> mw4253d5de_27ca_4c55_becb_0190a177e8da </ci>
              <ci> mw868dc479_fbf9_4fbd_be23_cd04cd6a58ff </ci>
            </apply>
          </math>
        </kineticLaw>
      </reaction>
      <reaction id="mw5f673d67_1488_4506_a559_4ad12b9a6f62" reversible="false" fast="false">
        <listOfReactants>
          <speciesReference species="mwf10703b6_0ac8_4c84_b9bf_0ad56e33efab"/>
        </listOfReactants>
        <listOfProducts>
          <speciesReference species="mwd3c7bc69_9bb4_4331_a0eb_ecbd75526314"/>
        </listOfProducts>
        <kineticLaw>
          <math xmlns="http://www.w3.org/1998/Math/MathML">
            <apply>
              <times/>
              <ci> mw0f2b0539_752c_4dbf_8bca_3ba4946f9ed0 </ci>
              <ci> mwf10703b6_0ac8_4c84_b9bf_0ad56e33efab </ci>
            </apply>
          </math>
        </kineticLaw>
      </reaction>
      <reaction id="mw8e13d5c8_2d3e_47d3_beec_33d63a666b60" reversible="false" fast="false">
        <listOfProducts>
          <speciesReference species="mwf22d659a_e761_4fab_bc14_b1571a02e77e"/>
        </listOfProducts>
        <kineticLaw>
          <math xmlns="http://www.w3.org/1998/Math/MathML">
            <apply>
              <divide/>
              <apply>
                <times/>
                <ci> mwb40b1b21_953d_4d2e_adba_e8ac8fa52710 </ci>
                <ci> mw7f6ea5e3_9770_4063_b4bf_8a747b12203d </ci>
                <apply>
                  <power/>
                  <apply>
                    <times/>
                    <cn> 0.75 </cn>
                    <apply>
                      <power/>
                      <cn type="integer"> 10 </cn>
                      <cn type="integer"> -6 </cn>
                    </apply>
                  </apply>
                  <ci> mwab0aa27b_260e_4f4b_a1b8_fa5a50f5ef8a </ci>
                </apply>
              </apply>
              <apply>
                <plus/>
                <apply>
                  <power/>
                  <apply>
                    <times/>
                    <cn> 0.75 </cn>
                    <apply>
                      <power/>
                      <cn type="integer"> 10 </cn>
                      <cn type="integer"> -6 </cn>
                    </apply>
                  </apply>
                  <ci> mwab0aa27b_260e_4f4b_a1b8_fa5a50f5ef8a </ci>
                </apply>
                <apply>
                  <power/>
                  <ci> mwbcf1a754_fea9_446a_b0c2_0c962fd44749 </ci>
                  <ci> mwab0aa27b_260e_4f4b_a1b8_fa5a50f5ef8a </ci>
                </apply>
              </apply>
            </apply>
          </math>
        </kineticLaw>
      </reaction>
      <reaction id="mwf718a2c1_8680_4d3d_a733_19016ddc65a8" reversible="false" fast="false">
        <listOfReactants>
          <speciesReference species="mwf22d659a_e761_4fab_bc14_b1571a02e77e"/>
        </listOfReactants>
        <listOfProducts>
          <speciesReference species="mw7462e90f_5ff9_42bc_9eb2_2dd2cd80bdad"/>
        </listOfProducts>
        <kineticLaw>
          <math xmlns="http://www.w3.org/1998/Math/MathML">
            <apply>
              <divide/>
              <apply>
                <times/>
                <ci> mwd8cd7397_bd32_4f1f_ae1b_6e7478a1c0a8 </ci>
                <ci> mwf22d659a_e761_4fab_bc14_b1571a02e77e </ci>
                <apply>
                  <power/>
                  <ci> mw1cba4341_9b40_40c7_a6e8_8d3203041375 </ci>
                  <ci> mwc5e7364e_8859_42fe_b579_b2ea4c89e8cd </ci>
                </apply>
              </apply>
              <apply>
                <plus/>
                <apply>
                  <power/>
                  <ci> mw1cba4341_9b40_40c7_a6e8_8d3203041375 </ci>
                  <ci> mwc5e7364e_8859_42fe_b579_b2ea4c89e8cd </ci>
                </apply>
                <apply>
                  <power/>
                  <ci> mwbcf1a754_fea9_446a_b0c2_0c962fd44749 </ci>
                  <ci> mwc5e7364e_8859_42fe_b579_b2ea4c89e8cd </ci>
                </apply>
              </apply>
            </apply>
          </math>
        </kineticLaw>
      </reaction>
      <reaction id="mwb9f0ef27_db9e_4181_8f2d_a6fd3cad171e" reversible="false" fast="false">
        <listOfProducts>
          <speciesReference species="mwd225b073_6ddf_4d72_87bf_3bb5e468e966"/>
        </listOfProducts>
        <kineticLaw>
          <math xmlns="http://www.w3.org/1998/Math/MathML">
            <ci> mwc881c270_3bc2_42a7_8d5e_3c6bf01cde20 </ci>
          </math>
        </kineticLaw>
      </reaction>
      <reaction id="mw32341b0d_60e8_4910_b266_4ea5536c1a34" reversible="false" fast="false">
        <listOfReactants>
          <speciesReference species="mwd225b073_6ddf_4d72_87bf_3bb5e468e966"/>
        </listOfReactants>
        <kineticLaw>
          <math xmlns="http://www.w3.org/1998/Math/MathML">
            <apply>
              <times/>
              <ci> mwad515177_1632_473f_a3bf_42ac182cec06 </ci>
              <ci> mwd225b073_6ddf_4d72_87bf_3bb5e468e966 </ci>
            </apply>
          </math>
        </kineticLaw>
      </reaction>
      <reaction id="mw73b26c16_2af9_4968_b62c_0058368a24dc" reversible="false" fast="false">
        <listOfReactants>
          <speciesReference species="mw06645b50_1637_43c8_a236_47bdbb9946b8"/>
        </listOfReactants>
        <kineticLaw>
          <math xmlns="http://www.w3.org/1998/Math/MathML">
            <apply>
              <times/>
              <ci> mw716a94d4_aee4_4cda_ada9_dbf78cb06281 </ci>
              <ci> mw06645b50_1637_43c8_a236_47bdbb9946b8 </ci>
            </apply>
          </math>
        </kineticLaw>
      </reaction>
      <reaction id="mw7305691e_a25b_4f00_835e_fb79384729f7" reversible="false" fast="false">
        <listOfReactants>
          <speciesReference species="mw868dc479_fbf9_4fbd_be23_cd04cd6a58ff"/>
        </listOfReactants>
        <kineticLaw>
          <math xmlns="http://www.w3.org/1998/Math/MathML">
            <apply>
              <times/>
              <ci> mw8246a848_d5b8_4e6d_b112_aa99e939f36c </ci>
              <ci> mw868dc479_fbf9_4fbd_be23_cd04cd6a58ff </ci>
            </apply>
          </math>
        </kineticLaw>
      </reaction>
      <reaction id="mwb9d7f5ec_5983_44b6_b63c_269c1c89ef49" reversible="false" fast="false">
        <listOfReactants>
          <speciesReference species="mwf22d659a_e761_4fab_bc14_b1571a02e77e"/>
        </listOfReactants>
        <kineticLaw>
          <math xmlns="http://www.w3.org/1998/Math/MathML">
            <apply>
              <times/>
              <ci> mwf559779c_92ce_4b5f_a709_587651ba2b62 </ci>
              <ci> mwf22d659a_e761_4fab_bc14_b1571a02e77e </ci>
            </apply>
          </math>
        </kineticLaw>
      </reaction>
      <reaction id="mw1dd1a718_07c3_4402_837d_b2fcb17a73de" reversible="false" fast="false">
        <listOfReactants>
          <speciesReference species="mwd3c7bc69_9bb4_4331_a0eb_ecbd75526314"/>
        </listOfReactants>
        <kineticLaw>
          <math xmlns="http://www.w3.org/1998/Math/MathML">
            <apply>
              <times/>
              <ci> mw33df4df6_1815_4aca_8f45_03573458b5cf </ci>
              <ci> mwd3c7bc69_9bb4_4331_a0eb_ecbd75526314 </ci>
            </apply>
          </math>
        </kineticLaw>
      </reaction>
      <reaction id="mwcfaf2ca5_2572_4d4a_9b26_076bc550bede" fast="false">
        <listOfReactants>
          <speciesReference species="mwbcf1a754_fea9_446a_b0c2_0c962fd44749"/>
        </listOfReactants>
        <kineticLaw>
          <math xmlns="http://www.w3.org/1998/Math/MathML">
            <apply>
              <minus/>
              <apply>
                <minus/>
                <apply>
                  <times/>
                  <ci> mw4efbedcc_10ca_47fd_932f_75007beb1ac3 </ci>
                  <ci> mwbcf1a754_fea9_446a_b0c2_0c962fd44749 </ci>
                </apply>
                <ci> mw1e0cd360_3bb8_41ab_bac9_0f4ed50ba18b </ci>
              </apply>
              <apply>
                <divide/>
                <apply>
                  <times/>
                  <ci> mwe9c000c7_e515_4ac9_87b8_15ea01cafc17 </ci>
                  <apply>
                    <power/>
                    <ci> mwd225b073_6ddf_4d72_87bf_3bb5e468e966 </ci>
                    <ci> mw8f10a985_434e_4b49_ab97_84656359897c </ci>
                  </apply>
                </apply>
                <apply>
                  <plus/>
                  <apply>
                    <power/>
                    <ci> mwa9b2190d_7181_41b7_bcfa_317bc906f6ca </ci>
                    <ci> mw8f10a985_434e_4b49_ab97_84656359897c </ci>
                  </apply>
                  <apply>
                    <power/>
                    <ci> mwd225b073_6ddf_4d72_87bf_3bb5e468e966 </ci>
                    <ci> mw8f10a985_434e_4b49_ab97_84656359897c </ci>
                  </apply>
                </apply>
              </apply>
            </apply>
          </math>
        </kineticLaw>
      </reaction>
      <reaction id="mweaad09f4_6990_48b5_a302_f8ebfe8d1088" reversible="false" fast="false">
        <listOfReactants>
          <speciesReference species="mw26b39dd5_dd9e_4b4d_b100_e030eb4f92b6"/>
        </listOfReactants>
        <kineticLaw>
          <math xmlns="http://www.w3.org/1998/Math/MathML">
            <apply>
              <plus/>
              <apply>
                <minus/>
                <apply>
                  <times/>
                  <ci> mw8a138c8e_47f2_4d4d_8e41_ec80a6577c27 </ci>
                  <ci> mw26b39dd5_dd9e_4b4d_b100_e030eb4f92b6 </ci>
                </apply>
                <ci> mw4463acc8_32fe_4c69_bc79_317678c99313 </ci>
              </apply>
              <apply>
                <divide/>
                <apply>
                  <times/>
                  <ci> mw34d55f92_bac0_4baa_8e88_528f4f0b4af5 </ci>
                  <apply>
                    <power/>
                    <ci> mwd225b073_6ddf_4d72_87bf_3bb5e468e966 </ci>
                    <ci> mw0c5e871c_d645_4c59_8e37_93096cfefd21 </ci>
                  </apply>
                </apply>
                <apply>
                  <plus/>
                  <apply>
                    <power/>
                    <ci> mwbe5f7a4b_b79b_41fd_afde_e3537c06b402 </ci>
                    <ci> mw0c5e871c_d645_4c59_8e37_93096cfefd21 </ci>
                  </apply>
                  <apply>
                    <power/>
                    <ci> mwd225b073_6ddf_4d72_87bf_3bb5e468e966 </ci>
                    <ci> mw0c5e871c_d645_4c59_8e37_93096cfefd21 </ci>
                  </apply>
                </apply>
              </apply>
            </apply>
          </math>
        </kineticLaw>
      </reaction>
      <reaction id="mwcf0fc293_39ee_4194_8d6b_b99021f99ac9" fast="false">
        <listOfReactants>
          <speciesReference species="mw60c47e3a_1ab4_4ad9_8c78_4e4530504390"/>
          <speciesReference species="mw73c1f85b_bc7a_4e83_a1c6_393d4df55ec7"/>
        </listOfReactants>
        <listOfProducts>
          <speciesReference species="mw27f8dd42_1703_4e03_8fea_2cf714e8fa21"/>
        </listOfProducts>
        <kineticLaw>
          <math xmlns="http://www.w3.org/1998/Math/MathML">
            <apply>
              <minus/>
              <apply>
                <times/>
                <apply>
                  <divide/>
                  <ci> mw5aeeecf9_bbdb_47c1_bd57_7c0cb39fdc14 </ci>
                  <apply>
                    <plus/>
                    <apply>
                      <divide/>
                      <apply>
                        <times/>
                        <apply>
                          <minus/>
                          <ci> mwaa2dc8af_3e47_4cc9_b83b_d78ebe28f082 </ci>
                          <ci> mw7619e590_5901_45b4_9f62_6debeeb8337c </ci>
                        </apply>
                        <apply>
                          <power/>
                          <ci> mwebe0c194_f2c7_4bff_b423_1f32cfd47829 </ci>
                          <ci> mw9e3ece58_e2df_4cbc_89ff_f77d6940d599 </ci>
                        </apply>
                      </apply>
                      <apply>
                        <plus/>
                        <apply>
                          <power/>
                          <ci> mwebe0c194_f2c7_4bff_b423_1f32cfd47829 </ci>
                          <ci> mw9e3ece58_e2df_4cbc_89ff_f77d6940d599 </ci>
                        </apply>
                        <apply>
                          <power/>
                          <ci> mw6f0f1fc6_1503_4d6a_b305_475af6b20097 </ci>
                          <ci> mw9e3ece58_e2df_4cbc_89ff_f77d6940d599 </ci>
                        </apply>
                      </apply>
                    </apply>
                    <ci> mw7619e590_5901_45b4_9f62_6debeeb8337c </ci>
                  </apply>
                </apply>
                <ci> mw60c47e3a_1ab4_4ad9_8c78_4e4530504390 </ci>
                <ci> mw73c1f85b_bc7a_4e83_a1c6_393d4df55ec7 </ci>
              </apply>
              <apply>
                <times/>
                <ci> mw5aeeecf9_bbdb_47c1_bd57_7c0cb39fdc14 </ci>
                <ci> mw27f8dd42_1703_4e03_8fea_2cf714e8fa21 </ci>
              </apply>
            </apply>
          </math>
        </kineticLaw>
      </reaction>
      <reaction id="mw2cf7b7dc_50ae_428b_8cda_73b18125a966" fast="false">
        <listOfReactants>
          <speciesReference species="mwe972d3f1_d949_4284_875f_d236f77b3d46"/>
          <speciesReference species="mw9ff14712_e0d0_4bbe_a482_0a80be18eb8c" stoichiometry="2"/>
        </listOfReactants>
        <listOfProducts>
          <speciesReference species="mw31dcfb51_0f58_4cee_8bb1_f27b06b5f9b5"/>
          <speciesReference species="mw83246e45_ad12_47b2_a60a_702e2aaf8b87"/>
        </listOfProducts>
        <kineticLaw>
          <math xmlns="http://www.w3.org/1998/Math/MathML">
            <apply>
              <minus/>
              <apply>
                <times/>
                <ci> mw2521854a_cce6_41a4_934d_4d2afbe6d2c2 </ci>
                <ci> mwe972d3f1_d949_4284_875f_d236f77b3d46 </ci>
                <apply>
                  <power/>
                  <ci> mw9ff14712_e0d0_4bbe_a482_0a80be18eb8c </ci>
                  <cn type="integer"> 2 </cn>
                </apply>
              </apply>
              <apply>
                <times/>
                <ci> mwe7667a0b_5247_43a0_ab2d_d5b470d072ad </ci>
                <ci> mw31dcfb51_0f58_4cee_8bb1_f27b06b5f9b5 </ci>
                <ci> mw83246e45_ad12_47b2_a60a_702e2aaf8b87 </ci>
              </apply>
            </apply>
          </math>
        </kineticLaw>
      </reaction>
      <reaction id="mw58f88546_77d2_47d0_ae44_b6e58dad13ff" fast="false">
        <listOfReactants>
          <speciesReference species="mw31dcfb51_0f58_4cee_8bb1_f27b06b5f9b5"/>
          <speciesReference species="mw9ff14712_e0d0_4bbe_a482_0a80be18eb8c" stoichiometry="2"/>
        </listOfReactants>
        <listOfProducts>
          <speciesReference species="mw4284dbc7_8329_4edc_afae_15513f061e3f"/>
          <speciesReference species="mw83246e45_ad12_47b2_a60a_702e2aaf8b87"/>
        </listOfProducts>
        <kineticLaw>
          <math xmlns="http://www.w3.org/1998/Math/MathML">
            <apply>
              <minus/>
              <apply>
                <times/>
                <ci> mw0f83f5a8_2153_4244_9e25_b34f505f4f4f </ci>
                <ci> mw31dcfb51_0f58_4cee_8bb1_f27b06b5f9b5 </ci>
                <apply>
                  <power/>
                  <ci> mw9ff14712_e0d0_4bbe_a482_0a80be18eb8c </ci>
                  <cn type="integer"> 2 </cn>
                </apply>
              </apply>
              <apply>
                <times/>
                <ci> mw7e4cbd55_ce36_4967_b41f_17f6ea92bfe1 </ci>
                <ci> mw4284dbc7_8329_4edc_afae_15513f061e3f </ci>
                <ci> mw83246e45_ad12_47b2_a60a_702e2aaf8b87 </ci>
              </apply>
            </apply>
          </math>
        </kineticLaw>
      </reaction>
      <reaction id="mw39a7c976_880b_4a6d_9657_fb86b1601f92" fast="false">
        <listOfReactants>
          <speciesReference species="mw17253f50_228f_42d4_8613_f86853205bc9"/>
        </listOfReactants>
        <kineticLaw>
          <math xmlns="http://www.w3.org/1998/Math/MathML">
            <apply>
              <minus/>
              <apply>
                <divide/>
                <apply>
                  <times/>
                  <ci> mw4f2ebd66_bb86_4718_a151_b47e58891af9 </ci>
                  <apply>
                    <plus/>
                    <ci> mw60c47e3a_1ab4_4ad9_8c78_4e4530504390 </ci>
                    <ci> mw27f8dd42_1703_4e03_8fea_2cf714e8fa21 </ci>
                  </apply>
                  <ci> mw17253f50_228f_42d4_8613_f86853205bc9 </ci>
                </apply>
                <apply>
                  <plus/>
                  <ci> mwc8d5c7bd_8334_4566_96c1_547b5124ee65 </ci>
                  <ci> mw17253f50_228f_42d4_8613_f86853205bc9 </ci>
                </apply>
              </apply>
              <apply>
                <divide/>
                <apply>
                  <times/>
                  <ci> mw5a4ca694_e2bf_47b0_aba2_ae8eb1a0312b </ci>
                  <ci> mw83246e45_ad12_47b2_a60a_702e2aaf8b87 </ci>
                  <apply>
                    <minus/>
                    <ci> mwf358fd9b_7459_4b72_972b_660634540d34 </ci>
                    <ci> mw17253f50_228f_42d4_8613_f86853205bc9 </ci>
                  </apply>
                </apply>
                <apply>
                  <plus/>
                  <ci> mw2d514d0c_765d_4b49_8a6b_86e0718c8660 </ci>
                  <apply>
                    <minus/>
                    <ci> mwf358fd9b_7459_4b72_972b_660634540d34 </ci>
                    <ci> mw17253f50_228f_42d4_8613_f86853205bc9 </ci>
                  </apply>
                </apply>
              </apply>
            </apply>
          </math>
        </kineticLaw>
      </reaction>
      <reaction id="mw6a36dbf3_2a21_461b_a478_fd930a5ea65a" fast="false">
        <listOfReactants>
          <speciesReference species="mw73c1f85b_bc7a_4e83_a1c6_393d4df55ec7"/>
        </listOfReactants>
        <kineticLaw>
          <math xmlns="http://www.w3.org/1998/Math/MathML">
            <apply>
              <plus/>
              <apply>
                <divide/>
                <apply>
                  <times/>
                  <apply>
                    <minus/>
                    <ci> mwd0b9efa8_0ec1_47c7_b58b_b250af578ab1 </ci>
                  </apply>
                  <ci> mw17253f50_228f_42d4_8613_f86853205bc9 </ci>
                  <apply>
                    <minus/>
                    <ci> mw8183697e_52bd_48d6_8291_6f5ee0712afa </ci>
                    <ci> mw73c1f85b_bc7a_4e83_a1c6_393d4df55ec7 </ci>
                  </apply>
                </apply>
                <apply>
                  <plus/>
                  <apply>
                    <times/>
                    <ci> mw5876bfb0_304c_456a_8fbb_4136bfca1f12 </ci>
                    <apply>
                      <plus/>
                      <cn type="integer"> 1 </cn>
                      <apply>
                        <divide/>
                        <apply>
                          <times/>
                          <ci> mwffc93edb_952c_4429_88a1_1b2cdedb5e83 </ci>
                          <ci> mw6636b1e7_9abc_41eb_b5bd_389b3aabf193 </ci>
                        </apply>
                        <ci> mw5c39a5e4_ca61_48a1_9882_0e49fcabd162 </ci>
                      </apply>
                    </apply>
                  </apply>
                  <apply>
                    <minus/>
                    <ci> mw8183697e_52bd_48d6_8291_6f5ee0712afa </ci>
                    <ci> mw73c1f85b_bc7a_4e83_a1c6_393d4df55ec7 </ci>
                  </apply>
                </apply>
              </apply>
              <apply>
                <divide/>
                <apply>
                  <times/>
                  <ci> mwc111d1c9_6872_4d41_afdc_df2acdf60038 </ci>
                  <apply>
                    <plus/>
                    <ci> mw60c47e3a_1ab4_4ad9_8c78_4e4530504390 </ci>
                    <ci> mw27f8dd42_1703_4e03_8fea_2cf714e8fa21 </ci>
                  </apply>
                  <ci> mw73c1f85b_bc7a_4e83_a1c6_393d4df55ec7 </ci>
                </apply>
                <apply>
                  <plus/>
                  <apply>
                    <divide/>
                    <ci> mw5f40df99_f56d_4ac5_9ad1_997176f0c256 </ci>
                    <apply>
                      <plus/>
                      <cn type="integer"> 1 </cn>
                      <apply>
                        <divide/>
                        <apply>
                          <times/>
                          <ci> mwde50796e_578d_4a0d_9e8e_6b133930f56e </ci>
                          <ci> mw91395f69_107c_4e21_806f_f2083389c3f5 </ci>
                        </apply>
                        <ci> mw01d015f2_5ed4_41f0_90e9_f350f9a647f5 </ci>
                      </apply>
                    </apply>
                  </apply>
                  <ci> mw73c1f85b_bc7a_4e83_a1c6_393d4df55ec7 </ci>
                </apply>
              </apply>
            </apply>
          </math>
        </kineticLaw>
      </reaction>
      <reaction id="mw64c9f351_4496_4c09_865f_937d51913b20" fast="false">
        <listOfReactants>
          <speciesReference species="mw194d4113_2a46_48fc_8282_db33df87ad19"/>
        </listOfReactants>
        <kineticLaw>
          <math xmlns="http://www.w3.org/1998/Math/MathML">
            <apply>
              <minus/>
              <apply>
                <divide/>
                <apply>
                  <times/>
                  <ci> mw8d325d23_84ac_4702_97c8_01f2dfebdc78 </ci>
                  <apply>
                    <plus/>
                    <ci> mw17253f50_228f_42d4_8613_f86853205bc9 </ci>
                    <ci> mw83246e45_ad12_47b2_a60a_702e2aaf8b87 </ci>
                  </apply>
                  <ci> mw194d4113_2a46_48fc_8282_db33df87ad19 </ci>
                </apply>
                <apply>
                  <plus/>
                  <apply>
                    <times/>
                    <ci> mw84044e09_514c_431b_9ed4_9ca5111548b8 </ci>
                    <apply>
                      <plus/>
                      <cn type="integer"> 1 </cn>
                      <apply>
                        <divide/>
                        <apply>
                          <times/>
                          <ci> mwffc93edb_952c_4429_88a1_1b2cdedb5e83 </ci>
                          <ci> mw6636b1e7_9abc_41eb_b5bd_389b3aabf193 </ci>
                        </apply>
                        <ci> mw5c39a5e4_ca61_48a1_9882_0e49fcabd162 </ci>
                      </apply>
                    </apply>
                  </apply>
                  <ci> mw194d4113_2a46_48fc_8282_db33df87ad19 </ci>
                </apply>
              </apply>
              <apply>
                <divide/>
                <apply>
                  <times/>
                  <ci> mw809d5dc1_23ea_4f53_81bf_80c69e96489c </ci>
                  <ci> mw60c47e3a_1ab4_4ad9_8c78_4e4530504390 </ci>
                  <apply>
                    <minus/>
                    <ci> mw819ee70e_525b_41c8_8df3_0b92c0a1725e </ci>
                    <ci> mw194d4113_2a46_48fc_8282_db33df87ad19 </ci>
                  </apply>
                </apply>
                <apply>
                  <plus/>
                  <apply>
                    <divide/>
                    <ci> mw759f23e2_94f9_4a66_84f0_f3f4e117cb8e </ci>
                    <apply>
                      <plus/>
                      <cn type="integer"> 1 </cn>
                      <apply>
                        <divide/>
                        <apply>
                          <times/>
                          <ci> mwffc93edb_952c_4429_88a1_1b2cdedb5e83 </ci>
                          <ci> mw6636b1e7_9abc_41eb_b5bd_389b3aabf193 </ci>
                        </apply>
                        <ci> mw5c39a5e4_ca61_48a1_9882_0e49fcabd162 </ci>
                      </apply>
                    </apply>
                  </apply>
                  <apply>
                    <minus/>
                    <ci> mw819ee70e_525b_41c8_8df3_0b92c0a1725e </ci>
                    <ci> mw194d4113_2a46_48fc_8282_db33df87ad19 </ci>
                  </apply>
                </apply>
              </apply>
            </apply>
          </math>
        </kineticLaw>
      </reaction>
      <reaction id="mwc8c5aa54_d4bd_4409_b930_f7f0bd5f3822" reversible="false" fast="false">
        <listOfProducts>
          <speciesReference species="mw9ff14712_e0d0_4bbe_a482_0a80be18eb8c"/>
        </listOfProducts>
        <kineticLaw>
          <math xmlns="http://www.w3.org/1998/Math/MathML">
            <apply>
              <minus/>
              <apply>
                <divide/>
                <apply>
                  <times/>
                  <ci> mwe10abfd7_14ec_4d3a_88b5_f9cbaa4ccb49 </ci>
                  <apply>
                    <power/>
                    <ci> mw26b39dd5_dd9e_4b4d_b100_e030eb4f92b6 </ci>
                    <cn type="integer"> 10 </cn>
                  </apply>
                </apply>
                <apply>
                  <plus/>
                  <apply>
                    <power/>
                    <ci> mwec9d0e73_fa45_42cf_a943_230c207643e3 </ci>
                    <cn type="integer"> 10 </cn>
                  </apply>
                  <apply>
                    <power/>
                    <ci> mw26b39dd5_dd9e_4b4d_b100_e030eb4f92b6 </ci>
                    <cn type="integer"> 10 </cn>
                  </apply>
                </apply>
              </apply>
              <apply>
                <times/>
                <apply>
                  <divide/>
                  <apply>
                    <times/>
                    <ci> mw3d5801d6_ce18_4b27_bb73_c21de96d4c41 </ci>
                    <apply>
                      <power/>
                      <ci> mwbcf1a754_fea9_446a_b0c2_0c962fd44749 </ci>
                      <cn type="integer"> 10 </cn>
                    </apply>
                  </apply>
                  <apply>
                    <plus/>
                    <apply>
                      <power/>
                      <ci> mwbecee2e7_e438_4a0c_80c6_1e02cac52ca4 </ci>
                      <cn type="integer"> 10 </cn>
                    </apply>
                    <apply>
                      <power/>
                      <ci> mwbcf1a754_fea9_446a_b0c2_0c962fd44749 </ci>
                      <cn type="integer"> 10 </cn>
                    </apply>
                  </apply>
                </apply>
                <ci> mw9ff14712_e0d0_4bbe_a482_0a80be18eb8c </ci>
              </apply>
            </apply>
          </math>
        </kineticLaw>
      </reaction>
    </listOfReactions>
  </model>
</sbml>
